# Supplementary material for: Metabolomic Pathways to Osteoporosis in Middle‐Aged Women: A Genome‐Metabolome‐Wide Mendelian Randomization Study
Source: J Bone Miner Res. 2018 Jan 26;33(4):643–50. doi: 10.1002/jbmr.3358 (PMC5972819; doi:10.1002/jbmr.3358)
Supplement: Supplementary file 1 — Supporting Data S1. [file JBMR-33-643-s001.xlsx]

## Sheet: Sheet1
					Metabolite to Trait causality (SNP --> Metabolite --> BMD)										Trait to Metabolite causality (GRS --> BMD --> Metabolite)
		Association (BMD ~ Met)						Association (SNP ~ Met)		Association (SNP ~ BMD)		MR (SNP → Met → BMD)				Association (GRS ~ BMD)		Association (GRS ~ Met)		MR (GRS → BMD → Met)
Metabolite	Trait	Beta (SE)	P-value		SNP	Chr	N	Beta (SE)	P-value	Beta (SE)	P-value	Beta (SE)	P-value		N	Beta (SE)	P-value	Beta (SE)	P-value	Beta (SE)	P-value
linoleate (18:2n6)	FN-BMD	-.498 (.203)	0.0143908												2820	-.128 (.01)	3.41906e-36	-.032 (.094)	0.730628	.252 (.735)	0.732216
linoleate (18:2n6)	SP-BMD	-.329 (.152)	0.0299131												2844	-.163 (.011)	2.58383e-45	.075 (.083)	0.365422	-.427 (.506)	0.398908
linoleate (18:2n6)	TH-BMD	-.427 (.199)	0.0317058												2820	-.141 (.01)	1.06408e-41	-.032 (.094)	0.730628	.229 (.667)	0.731929
allantoin	FN-BMD	-.257 (.182)	0.157554												2820	-.128 (.01)	3.41906e-36	.022 (.086)	0.795837	-.222 (.673)	0.741706
allantoin	SP-BMD	-.099 (.138)	0.471965												2844	-.163 (.011)	2.58383e-45	-.034 (.076)	0.651987	.203 (.465)	0.663167
allantoin	TH-BMD	-.28 (.181)	0.12179												2820	-.141 (.01)	1.06408e-41	.022 (.086)	0.795837	-.202 (.612)	0.741648
arachidonate (20:4n6)	FN-BMD	-.209 (.202)	0.300226		rs174469	11	4368	-.177 (.034)	2.05348e-07	8.719 (3.566)	0.0145614	-50.025 (22.419)	0.025654		2820	-.128 (.01)	3.41906e-36	-.002 (.091)	0.984945	.034 (.714)	0.962053
arachidonate (20:4n6)	SP-BMD	-.182 (.151)	0.227886		rs174456	11	4612	-.223 (.028)	2.07422e-15	9.353 (4.181)	0.0253643	-42.476 (19.635)	0.0305207		2844	-.163 (.011)	2.58383e-45	-.017 (.083)	0.837712	.143 (.511)	0.779186
arachidonate (20:4n6)	TH-BMD	-.194 (.194)	0.316257		rs174528	11	4257	-.4 (.024)	0	5.287 (2.842)	0.062996	-13.284 (7.166)	0.0637703		2820	-.141 (.01)	1.06408e-41	-.002 (.091)	0.984945	.031 (.649)	0.962046
deoxycholate	FN-BMD	-.252 (.247)	0.307003												2820	-.128 (.01)	3.41906e-36	-.108 (.111)	0.33039	.838 (.893)	0.348086
deoxycholate	SP-BMD	-.284 (.184)	0.122452												2844	-.163 (.011)	2.58383e-45	-.033 (.097)	0.733157	.169 (.614)	0.783501
deoxycholate	TH-BMD	-.266 (.234)	0.254291												2820	-.141 (.01)	1.06408e-41	-.108 (.111)	0.33039	.752 (.801)	0.347815
margarate (17:0)	FN-BMD	-.106 (.199)	0.593794												2820	-.128 (.01)	3.41906e-36	-.067 (.092)	0.462569	.597 (.718)	0.405409
margarate (17:0)	SP-BMD	-.112 (.153)	0.465342												2844	-.163 (.011)	2.58383e-45	-.026 (.083)	0.750551	.196 (.51)	0.700634
margarate (17:0)	TH-BMD	-.093 (.188)	0.620827												2820	-.141 (.01)	1.06408e-41	-.067 (.092)	0.462569	.543 (.651)	0.404969
isoleucine	FN-BMD	.204 (.19)	0.282241												2820	-.128 (.01)	3.41906e-36	-.125 (.095)	0.188453	.966 (.74)	0.191867
isoleucine	SP-BMD	.148 (.15)	0.322804												2844	-.163 (.011)	2.58383e-45	-.07 (.085)	0.409964	.431 (.519)	0.405491
isoleucine	TH-BMD	.195 (.182)	0.285274												2820	-.141 (.01)	1.06408e-41	-.125 (.095)	0.188453	.877 (.672)	0.191902
phosphate	FN-BMD	.268 (.188)	0.154399												2820	-.128 (.01)	3.41906e-36	.005 (.087)	0.951552	.023 (.678)	0.97309
phosphate	SP-BMD	-.284 (.144)	0.0487529												2844	-.163 (.011)	2.58383e-45	.058 (.081)	0.471333	-.34 (.493)	0.489953
phosphate	TH-BMD	-.076 (.183)	0.677659												2820	-.141 (.01)	1.06408e-41	.005 (.087)	0.951552	.021 (.617)	0.973092
3-methoxytyrosine	FN-BMD	-.184 (.224)	0.410687												2820	-.128 (.01)	3.41906e-36	.05 (.109)	0.647122	-.294 (.793)	0.711218
3-methoxytyrosine	SP-BMD	-.337 (.168)	0.0455372												2844	-.163 (.011)	2.58383e-45	.035 (.096)	0.713323	-.211 (.579)	0.715106
3-methoxytyrosine	TH-BMD	-.119 (.213)	0.576945												2820	-.141 (.01)	1.06408e-41	.05 (.109)	0.647122	-.271 (.732)	0.711307
pelargonate (9:0)	FN-BMD	.135 (.204)	0.508706												2820	-.128 (.01)	3.41906e-36	-.101 (.095)	0.284678	.885 (.745)	0.234448
pelargonate (9:0)	SP-BMD	.092 (.157)	0.556399												2844	-.163 (.011)	2.58383e-45	-.08 (.083)	0.334249	.52 (.505)	0.303066
pelargonate (9:0)	TH-BMD	.124 (.193)	0.520739												2820	-.141 (.01)	1.06408e-41	-.101 (.095)	0.284678	.804 (.676)	0.233826
undecanoate (11:0)	FN-BMD	.135 (.191)	0.479249												2820	-.128 (.01)	3.41906e-36	-.126 (.087)	0.147015	1.015 (.686)	0.139409
undecanoate (11:0)	SP-BMD	.108 (.148)	0.463876												2844	-.163 (.011)	2.58383e-45	-.116 (.078)	0.138858	.721 (.481)	0.13372
undecanoate (11:0)	TH-BMD	.169 (.18)	0.347831												2820	-.141 (.01)	1.06408e-41	-.126 (.087)	0.147015	.922 (.622)	0.138368
beta-hydroxyisovalerate	FN-BMD	.229 (.193)	0.236033												2820	-.128 (.01)	3.41906e-36	-.072 (.096)	0.456071	.458 (.751)	0.542193
beta-hydroxyisovalerate	SP-BMD	.092 (.155)	0.552814												2844	-.163 (.011)	2.58383e-45	.109 (.084)	0.196774	-.638 (.517)	0.217534
beta-hydroxyisovalerate	TH-BMD	.16 (.188)	0.392615												2820	-.141 (.01)	1.06408e-41	-.072 (.096)	0.456071	.416 (.683)	0.542362
threonine	FN-BMD	.045 (.232)	0.846334												2820	-.128 (.01)	3.41906e-36	-.076 (.112)	0.496464	.683 (.901)	0.448324
threonine	SP-BMD	.068 (.175)	0.699467												2844	-.163 (.011)	2.58383e-45	-.259 (.096)	0.00723652	1.613 (.608)	0.00793245
threonine	TH-BMD	-.199 (.223)	0.372767												2820	-.141 (.01)	1.06408e-41	-.076 (.112)	0.496464	.615 (.811)	0.448603
tyrosine	FN-BMD	.094 (.191)	0.621129												2820	-.128 (.01)	3.41906e-36	-.038 (.092)	0.683077	.218 (.723)	0.763366
tyrosine	SP-BMD	-.136 (.151)	0.367478												2844	-.163 (.011)	2.58383e-45	0 (.082)	0.996492	.004 (.504)	0.993699
tyrosine	TH-BMD	.122 (.184)	0.507106												2820	-.141 (.01)	1.06408e-41	-.038 (.092)	0.683077	.198 (.657)	0.763375
lysine	FN-BMD	.182 (.2)	0.362016		rs7672	16	3203	-.145 (.03)	1.34961e-06	7.16 (3.511)	0.0415522	-49.248 (25.691)	0.0552442		2820	-.128 (.01)	3.41906e-36	-.104 (.092)	0.258582	.861 (.717)	0.229843
lysine	SP-BMD	.252 (.154)	0.100637		rs3785114	16	4583	-.154 (.025)	1.00009e-09	3.672 (3.871)	0.342864	-23.73 (25.273)	0.347755		2844	-.163 (.011)	2.58383e-45	-.019 (.085)	0.826931	.128 (.518)	0.804831
lysine	TH-BMD	.201 (.191)	0.293146		rs7672	16	3203	-.145 (.03)	1.34961e-06	6.032 (3.72)	0.105107	-41.489 (26.731)	0.120642		2820	-.141 (.01)	1.06408e-41	-.104 (.092)	0.258582	.783 (.654)	0.231113
methionine	FN-BMD	.006 (.209)	0.978275												2820	-.128 (.01)	3.41906e-36	-.063 (.098)	0.523871	.479 (.772)	0.534594
methionine	SP-BMD	.057 (.158)	0.717396												2844	-.163 (.011)	2.58383e-45	-.071 (.087)	0.414984	.43 (.532)	0.418422
methionine	TH-BMD	.036 (.2)	0.857727												2820	-.141 (.01)	1.06408e-41	-.063 (.098)	0.523871	.436 (.702)	0.535053
malate	FN-BMD	-.047 (.191)	0.805466												2820	-.128 (.01)	3.41906e-36	-.015 (.094)	0.874287	.175 (.735)	0.811431
malate	SP-BMD	.236 (.146)	0.107035												2844	-.163 (.011)	2.58383e-45	-.077 (.085)	0.365808	.479 (.521)	0.358104
malate	TH-BMD	.06 (.187)	0.747292												2820	-.141 (.01)	1.06408e-41	-.015 (.094)	0.874287	.159 (.668)	0.81137
palmitate (16:0)	FN-BMD	-.303 (.203)	0.136421												2820	-.128 (.01)	3.41906e-36	-.032 (.094)	0.73584	.251 (.734)	0.732371
palmitate (16:0)	SP-BMD	-.158 (.152)	0.297405												2844	-.163 (.011)	2.58383e-45	.027 (.083)	0.748461	-.127 (.508)	0.802797
palmitate (16:0)	TH-BMD	-.23 (.198)	0.245685												2820	-.141 (.01)	1.06408e-41	-.032 (.094)	0.73584	.228 (.667)	0.732071
nonadecanoate (19:0)	FN-BMD	.204 (.193)	0.291046												2820	-.128 (.01)	3.41906e-36	-.016 (.095)	0.867358	.154 (.742)	0.836024
nonadecanoate (19:0)	SP-BMD	-.025 (.15)	0.868295												2844	-.163 (.011)	2.58383e-45	-.017 (.083)	0.835801	.131 (.509)	0.796616
nonadecanoate (19:0)	TH-BMD	.162 (.188)	0.39128												2820	-.141 (.01)	1.06408e-41	-.016 (.095)	0.867358	.14 (.674)	0.835971
stearate (18:0)	FN-BMD	-.14 (.195)	0.474348												2820	-.128 (.01)	3.41906e-36	-.035 (.094)	0.708688	.322 (.738)	0.662211
stearate (18:0)	SP-BMD	-.135 (.152)	0.374164												2844	-.163 (.011)	2.58383e-45	-.041 (.083)	0.622708	.276 (.51)	0.588169
stearate (18:0)	TH-BMD	-.096 (.188)	0.609706												2820	-.141 (.01)	1.06408e-41	-.035 (.094)	0.708688	.293 (.67)	0.661914
oleate (18:1n9)	FN-BMD	-.54 (.202)	0.00754533												2820	-.128 (.01)	3.41906e-36	-.028 (.093)	0.764711	.22 (.73)	0.763244
oleate (18:1n9)	SP-BMD	-.32 (.151)	0.0343419												2844	-.163 (.011)	2.58383e-45	.03 (.083)	0.719862	-.148 (.508)	0.770525
oleate (18:1n9)	TH-BMD	-.444 (.196)	0.0239277												2820	-.141 (.01)	1.06408e-41	-.028 (.093)	0.764711	.2 (.663)	0.763012
pentadecanoate (15:0)	FN-BMD	.088 (.19)	0.644196												2820	-.128 (.01)	3.41906e-36	-.116 (.088)	0.188655	.882 (.697)	0.205552
pentadecanoate (15:0)	SP-BMD	.192 (.147)	0.192934												2844	-.163 (.011)	2.58383e-45	-.034 (.081)	0.677583	.259 (.496)	0.602479
pentadecanoate (15:0)	TH-BMD	.038 (.187)	0.839502												2820	-.141 (.01)	1.06408e-41	-.116 (.088)	0.188655	.801 (.633)	0.205603
myristate (14:0)	FN-BMD	-.149 (.199)	0.456273												2820	-.128 (.01)	3.41906e-36	-.051 (.095)	0.593513	.378 (.747)	0.612409
myristate (14:0)	SP-BMD	-.019 (.153)	0.899632												2844	-.163 (.011)	2.58383e-45	-.012 (.083)	0.883708	.103 (.507)	0.839802
myristate (14:0)	TH-BMD	-.105 (.193)	0.587064												2820	-.141 (.01)	1.06408e-41	-.051 (.095)	0.593513	.344 (.678)	0.612204
pipecolate	FN-BMD	.785 (.196)	6.43004e-05												2820	-.128 (.01)	3.41906e-36	-.017 (.1)	0.867818	.18 (.778)	0.817141
pipecolate	SP-BMD	.644 (.157)	4.07792e-05												2844	-.163 (.011)	2.58383e-45	-.057 (.088)	0.521353	.356 (.538)	0.508719
pipecolate	TH-BMD	.77 (.187)	4.15569e-05												2820	-.141 (.01)	1.06408e-41	-.017 (.1)	0.867818	.163 (.707)	0.817188
ornithine	FN-BMD	-.073 (.199)	0.71614												2820	-.128 (.01)	3.41906e-36	.025 (.094)	0.792167	-.169 (.74)	0.818819
ornithine	SP-BMD	.046 (.151)	0.760945												2844	-.163 (.011)	2.58383e-45	-.045 (.086)	0.605363	.271 (.529)	0.608127
ornithine	TH-BMD	-.025 (.197)	0.898721												2820	-.141 (.01)	1.06408e-41	.025 (.094)	0.792167	-.154 (.672)	0.818782
5-oxoproline	FN-BMD	-.333 (.197)	0.0910042		rs7004186	8	4678	-.621 (.045)	0	-6.974 (4.612)	0.130594	11.172 (7.367)	0.129386		2820	-.128 (.01)	3.41906e-36	.213 (.096)	0.0268099	-1.669 (.761)	0.0282362
5-oxoproline	SP-BMD	-.126 (.149)	0.397194		rs7015323	8	4583	-.427 (.099)	1.60566e-05	-22.014 (11.58)	0.0574262	51.625 (30.399)	0.089459		2844	-.163 (.011)	2.58383e-45	.097 (.086)	0.258172	-.587 (.53)	0.267824
5-oxoproline	TH-BMD	-.298 (.191)	0.118015		rs7015323	8	4583	-.427 (.099)	1.60566e-05	-20.72 (9.416)	0.0278561	48.701 (25.833)	0.0593997		2820	-.141 (.01)	1.06408e-41	.213 (.096)	0.0268099	-1.517 (.688)	0.0274911
pantothenate	FN-BMD	.097 (.202)	0.630408												2820	-.128 (.01)	3.41906e-36	.109 (.092)	0.235167	-.906 (.727)	0.212638
pantothenate	SP-BMD	-.135 (.153)	0.378062												2844	-.163 (.011)	2.58383e-45	.105 (.082)	0.199412	-.656 (.505)	0.193927
pantothenate	TH-BMD	.076 (.197)	0.700939												2820	-.141 (.01)	1.06408e-41	.109 (.092)	0.235167	-.823 (.661)	0.212818
glycerol	FN-BMD	-.584 (.194)	0.00264207												2820	-.128 (.01)	3.41906e-36	-.007 (.087)	0.934619	.045 (.685)	0.947987
glycerol	SP-BMD	-.383 (.148)	0.0098883												2844	-.163 (.011)	2.58383e-45	.086 (.078)	0.272573	-.49 (.479)	0.306063
glycerol	TH-BMD	-.667 (.184)	0.000294463												2820	-.141 (.01)	1.06408e-41	-.007 (.087)	0.934619	.041 (.622)	0.947984
kynurenine	FN-BMD	-.085 (.184)	0.644267		rs8051149	16	3474	.247 (.035)	1.91747e-12	10.374 (3.744)	0.00563767	42.04 (16.208)	0.00949452		2820	-.128 (.01)	3.41906e-36	-.059 (.092)	0.51681	.381 (.716)	0.594298
kynurenine	SP-BMD	-.135 (.147)	0.35906		rs876985	16	4452	.149 (.026)	1.02708e-08	6.434 (3.777)	0.0886043	43.304 (26.681)	0.104577		2844	-.163 (.011)	2.58383e-45	-.078 (.083)	0.350985	.468 (.51)	0.358973
kynurenine	TH-BMD	-.079 (.174)	0.650512		rs8051149	16	3474	.247 (.035)	1.91747e-12	12.958 (3.834)	0.000739908	52.507 (17.143)	0.00219183		2820	-.141 (.01)	1.06408e-41	-.059 (.092)	0.51681	.346 (.65)	0.59435
mannitol	FN-BMD	-.147 (.24)	0.53821												2820	-.128 (.01)	3.41906e-36	.004 (.113)	0.970983	.04 (.814)	0.960741
mannitol	SP-BMD	.094 (.179)	0.599086												2844	-.163 (.011)	2.58383e-45	.01 (.103)	0.926159	-.06 (.645)	0.926382
mannitol	TH-BMD	-.284 (.228)	0.212997												2820	-.141 (.01)	1.06408e-41	.004 (.113)	0.970983	.038 (.768)	0.960747
glycerol 3-phosphate (G3P)	FN-BMD	.005 (.18)	0.977297												2820	-.128 (.01)	3.41906e-36	.014 (.092)	0.879439	-.069 (.724)	0.923833
glycerol 3-phosphate (G3P)	SP-BMD	.01 (.149)	0.945834												2844	-.163 (.011)	2.58383e-45	.006 (.083)	0.937919	-.026 (.51)	0.959495
glycerol 3-phosphate (G3P)	TH-BMD	-.101 (.18)	0.577229												2820	-.141 (.01)	1.06408e-41	.014 (.092)	0.879439	-.063 (.658)	0.923819
acetylphosphate	FN-BMD	.068 (.182)	0.709108												2820	-.128 (.01)	3.41906e-36	-.067 (.089)	0.450499	.6 (.693)	0.386634
acetylphosphate	SP-BMD	-.342 (.143)	0.0165108												2844	-.163 (.011)	2.58383e-45	.057 (.08)	0.479513	-.322 (.49)	0.511032
acetylphosphate	TH-BMD	-.16 (.173)	0.355762												2820	-.141 (.01)	1.06408e-41	-.067 (.089)	0.450499	.545 (.631)	0.387882
carnitine	FN-BMD	-.001 (.192)	0.997794		rs7098081	10	4601	.286 (.054)	1.68427e-07	14.814 (6.359)	0.0199044	51.798 (25.008)	0.0383335		2820	-.128 (.01)	3.41906e-36	-.023 (.089)	0.796751	.231 (.693)	0.739275
carnitine	SP-BMD	-.066 (.151)	0.6643		rs4948360	10	4520	-.12 (.024)	5.51487e-07	6.297 (3.447)	0.0678574	-51.861 (29.839)	0.0822005		2844	-.163 (.011)	2.58383e-45	.074 (.084)	0.375571	-.463 (.515)	0.368146
carnitine	TH-BMD	-.139 (.184)	0.450267		rs1171660	10	4578	.195 (.025)	9.38353e-15	-5.175 (3.064)	0.0913761	-26.563 (16.054)	0.0980127		2820	-.141 (.01)	1.06408e-41	-.023 (.089)	0.796751	.21 (.63)	0.739343
choline	FN-BMD	.032 (.189)	0.866533												2820	-.128 (.01)	3.41906e-36	-.024 (.088)	0.781891	.2 (.692)	0.771889
choline	SP-BMD	.163 (.147)	0.269195												2844	-.163 (.011)	2.58383e-45	-.009 (.08)	0.914473	.061 (.49)	0.90023
choline	TH-BMD	.027 (.178)	0.87972												2820	-.141 (.01)	1.06408e-41	-.024 (.088)	0.781891	.182 (.628)	0.771815
4-acetamidobutanoate	FN-BMD	-.175 (.19)	0.359208		rs13271577	8	4213	.235 (.038)	5.26771e-10	13.241 (4.278)	0.00198873	56.658 (20.934)	0.00680066		2820	-.128 (.01)	3.41906e-36	.026 (.088)	0.770323	-.227 (.687)	0.740927
4-acetamidobutanoate	SP-BMD	.097 (.151)	0.520176		rs13271577	8	4213	.235 (.038)	5.26771e-10	14.74 (5.972)	0.0136576	64.138 (28.246)	0.0231658		2844	-.163 (.011)	2.58383e-45	.005 (.085)	0.952895	-.04 (.519)	0.938106
4-acetamidobutanoate	TH-BMD	.007 (.185)	0.969154		rs13271577	8	4213	.235 (.038)	5.26771e-10	14.033 (4.433)	0.00156922	60.047 (21.676)	0.00560218		2820	-.141 (.01)	1.06408e-41	.026 (.088)	0.770323	-.206 (.625)	0.74122
alpha-tocopherol	FN-BMD	.029 (.207)	0.888816												2820	-.128 (.01)	3.41906e-36	-.19 (.097)	0.0507439	1.502 (.771)	0.051453
alpha-tocopherol	SP-BMD	-.102 (.158)	0.519177												2844	-.163 (.011)	2.58383e-45	-.108 (.086)	0.210302	.693 (.526)	0.187918
alpha-tocopherol	TH-BMD	.12 (.202)	0.553833												2820	-.141 (.01)	1.06408e-41	-.19 (.097)	0.0507439	1.364 (.701)	0.0516714
N-acetylornithine	FN-BMD	-.001 (.2)	0.995084		rs7581248	2	4066	-.365 (.041)	2.37626e-18	9.556 (4.377)	0.0291277	-25.906 (12.177)	0.0333769		2820	-.128 (.01)	3.41906e-36	.037 (.097)	0.701146	-.307 (.757)	0.68535
N-acetylornithine	SP-BMD	-.052 (.155)	0.738836		rs7581248	2	4066	-.365 (.041)	2.37626e-18	12.452 (5.799)	0.031885	-34.137 (16.313)	0.0363777		2844	-.163 (.011)	2.58383e-45	-.024 (.089)	0.786796	.138 (.547)	0.801086
N-acetylornithine	TH-BMD	.075 (.191)	0.694863		rs17348756	2	4477	.172 (.039)	1.08767e-05	-9.439 (4.565)	0.0387663	-54.192 (29.253)	0.0639497		2820	-.141 (.01)	1.06408e-41	.037 (.097)	0.701146	-.279 (.689)	0.685692
citrate	FN-BMD	-.314 (.199)	0.114558												2820	-.128 (.01)	3.41906e-36	-.013 (.09)	0.882518	.108 (.708)	0.878935
citrate	SP-BMD	-.067 (.153)	0.663044												2844	-.163 (.011)	2.58383e-45	-.035 (.08)	0.663096	.245 (.491)	0.617224
citrate	TH-BMD	-.205 (.19)	0.280802												2820	-.141 (.01)	1.06408e-41	-.013 (.09)	0.882518	.098 (.643)	0.878886
N1-methyladenosine	FN-BMD	-.179 (.195)	0.35852												2820	-.128 (.01)	3.41906e-36	-.146 (.095)	0.124388	1.085 (.747)	0.146433
N1-methyladenosine	SP-BMD	.029 (.149)	0.848298												2844	-.163 (.011)	2.58383e-45	-.178 (.084)	0.0340662	1.101 (.517)	0.0333368
N1-methyladenosine	TH-BMD	-.34 (.184)	0.0646969												2820	-.141 (.01)	1.06408e-41	-.146 (.095)	0.124388	.986 (.678)	0.14619
3-methyl-2-oxovalerate	FN-BMD	.266 (.199)	0.181384		rs7678928	4	4212	.11 (.025)	8.65782e-06	3.788 (2.797)	0.175725	34.282 (26.305)	0.192501		2820	-.128 (.01)	3.41906e-36	-.156 (.095)	0.102261	1.174 (.748)	0.116822
3-methyl-2-oxovalerate	SP-BMD	.174 (.157)	0.268502		rs10024717	4	4678	.116 (.024)	1.23073e-06	6.754 (3.527)	0.055637	59.071 (32.45)	0.0687046		2844	-.163 (.011)	2.58383e-45	-.12 (.086)	0.165482	.762 (.529)	0.149419
3-methyl-2-oxovalerate	TH-BMD	.43 (.196)	0.028498		rs7660693	4	4350	-.135 (.025)	4.20601e-08	4.045 (2.855)	0.156611	-29.863 (21.9)	0.172689		2820	-.141 (.01)	1.06408e-41	-.156 (.095)	0.102261	1.066 (.678)	0.115839
3-methylhistidine	FN-BMD	.001 (.201)	0.995806												2820	-.128 (.01)	3.41906e-36	.015 (.097)	0.873096	-.093 (.759)	0.902017
3-methylhistidine	SP-BMD	.175 (.153)	0.254143												2844	-.163 (.011)	2.58383e-45	-.091 (.082)	0.271653	.565 (.506)	0.264002
3-methylhistidine	TH-BMD	.116 (.194)	0.551399												2820	-.141 (.01)	1.06408e-41	.015 (.097)	0.873096	-.085 (.689)	0.901998
glycerate	FN-BMD	.161 (.185)	0.384982												2820	-.128 (.01)	3.41906e-36	-.014 (.091)	0.876289	.045 (.715)	0.949591
glycerate	SP-BMD	.001 (.145)	0.997247												2844	-.163 (.011)	2.58383e-45	-.005 (.081)	0.952182	.021 (.498)	0.966595
glycerate	TH-BMD	.043 (.183)	0.814375												2820	-.141 (.01)	1.06408e-41	-.014 (.091)	0.876289	.041 (.65)	0.949594
3-phenylpropionate (hydrocinnamate)	FN-BMD	.227 (.187)	0.224155												2820	-.128 (.01)	3.41906e-36	.144 (.091)	0.113198	-1.102 (.723)	0.12738
3-phenylpropionate (hydrocinnamate)	SP-BMD	-.089 (.15)	0.553942												2844	-.163 (.011)	2.58383e-45	.075 (.084)	0.374387	-.466 (.514)	0.365438
3-phenylpropionate (hydrocinnamate)	TH-BMD	.224 (.18)	0.212556												2820	-.141 (.01)	1.06408e-41	.144 (.091)	0.113198	-1.001 (.655)	0.126433
hippurate	FN-BMD	-.1 (.197)	0.613116												2820	-.128 (.01)	3.41906e-36	.192 (.088)	0.030166	-1.508 (.708)	0.0331115
hippurate	SP-BMD	-.16 (.16)	0.31555												2844	-.163 (.011)	2.58383e-45	.162 (.083)	0.0514708	-.989 (.515)	0.0547794
hippurate	TH-BMD	-.182 (.187)	0.33129												2820	-.141 (.01)	1.06408e-41	.192 (.088)	0.030166	-1.37 (.643)	0.0329614
benzoate	FN-BMD	.306 (.203)	0.132041												2820	-.128 (.01)	3.41906e-36	-.119 (.092)	0.193759	.972 (.722)	0.178279
benzoate	SP-BMD	.225 (.156)	0.149054												2844	-.163 (.011)	2.58383e-45	-.042 (.082)	0.60945	.271 (.499)	0.587624
benzoate	TH-BMD	.298 (.197)	0.131214												2820	-.141 (.01)	1.06408e-41	-.119 (.092)	0.193759	.883 (.655)	0.177373
N-acetylalanine	FN-BMD	-.184 (.193)	0.340943												2820	-.128 (.01)	3.41906e-36	-.11 (.09)	0.219053	.825 (.706)	0.242668
N-acetylalanine	SP-BMD	.004 (.144)	0.979528												2844	-.163 (.011)	2.58383e-45	-.144 (.082)	0.0786362	.888 (.504)	0.078129
N-acetylalanine	TH-BMD	-.191 (.187)	0.304957												2820	-.141 (.01)	1.06408e-41	-.11 (.09)	0.219053	.749 (.641)	0.242404
phenylacetate	FN-BMD	-.288 (.238)	0.225891												2820	-.128 (.01)	3.41906e-36	.209 (.112)	0.0624956	-1.428 (.797)	0.0731484
phenylacetate	SP-BMD	-.156 (.197)	0.428162												2844	-.163 (.011)	2.58383e-45	.126 (.104)	0.225615	-.677 (.571)	0.235197
phenylacetate	TH-BMD	-.375 (.224)	0.0941202												2820	-.141 (.01)	1.06408e-41	.209 (.112)	0.0624956	-1.343 (.75)	0.0733515
glycerophosphorylcholine (GPC)	FN-BMD	-.344 (.203)	0.0897352												2820	-.128 (.01)	3.41906e-36	.216 (.096)	0.0247538	-1.599 (.762)	0.0358198
glycerophosphorylcholine (GPC)	SP-BMD	-.193 (.162)	0.233662												2844	-.163 (.011)	2.58383e-45	.166 (.085)	0.0519153	-1.032 (.53)	0.0515679
glycerophosphorylcholine (GPC)	TH-BMD	-.352 (.197)	0.074509												2820	-.141 (.01)	1.06408e-41	.216 (.096)	0.0247538	-1.451 (.69)	0.0354039
aspartate	FN-BMD	.144 (.193)	0.456435												2820	-.128 (.01)	3.41906e-36	.077 (.093)	0.407565	-.632 (.732)	0.387167
aspartate	SP-BMD	.147 (.153)	0.337705												2844	-.163 (.011)	2.58383e-45	-.015 (.081)	0.84947	.091 (.499)	0.854828
aspartate	TH-BMD	.104 (.181)	0.567003												2820	-.141 (.01)	1.06408e-41	.077 (.093)	0.407565	-.575 (.664)	0.386988
urate	FN-BMD	-.26 (.175)	0.136551		rs10516200	4	4678	.184 (.024)	7.14739e-14	-5.488 (2.889)	0.0575733	-30.301 (16.329)	0.0635017		2820	-.128 (.01)	3.41906e-36	-.032 (.084)	0.70672	.16 (.661)	0.808142
urate	SP-BMD	-.045 (.138)	0.746316		rs17477561	4	4508	.19 (.025)	8.8906e-14	6.634 (4.249)	0.118631	34.745 (22.793)	0.127409		2844	-.163 (.011)	2.58383e-45	-.042 (.078)	0.593341	.257 (.477)	0.589641
urate	TH-BMD	-.019 (.17)	0.911748		rs17420513	4	4581	.191 (.025)	6.5094e-14	5.146 (3.248)	0.113229	27.613 (17.907)	0.123077		2820	-.141 (.01)	1.06408e-41	-.032 (.084)	0.70672	.146 (.6)	0.808084
ursodeoxycholate	FN-BMD	-.375 (.226)	0.0971164												2820	-.128 (.01)	3.41906e-36	-.07 (.108)	0.521362	.589 (.95)	0.535066
ursodeoxycholate	SP-BMD	-.12 (.181)	0.50539												2844	-.163 (.011)	2.58383e-45	-.078 (.098)	0.427471	.459 (.617)	0.457201
ursodeoxycholate	TH-BMD	-.491 (.216)	0.0230143												2820	-.141 (.01)	1.06408e-41	-.07 (.108)	0.521362	.514 (.828)	0.534943
arginine	FN-BMD	.313 (.201)	0.120011												2820	-.128 (.01)	3.41906e-36	.002 (.092)	0.979419	-.03 (.723)	0.966676
arginine	SP-BMD	.215 (.149)	0.150159												2844	-.163 (.011)	2.58383e-45	.011 (.084)	0.894502	-.068 (.517)	0.895221
arginine	TH-BMD	.179 (.191)	0.348672												2820	-.141 (.01)	1.06408e-41	.002 (.092)	0.979419	-.027 (.656)	0.96667
caprate (10:0)	FN-BMD	-.005 (.196)	0.980469												2820	-.128 (.01)	3.41906e-36	-.073 (.095)	0.44038	.652 (.746)	0.381926
caprate (10:0)	SP-BMD	.055 (.159)	0.727436												2844	-.163 (.011)	2.58383e-45	-.06 (.083)	0.471951	.38 (.508)	0.454163
caprate (10:0)	TH-BMD	-.092 (.188)	0.624753												2820	-.141 (.01)	1.06408e-41	-.073 (.095)	0.44038	.592 (.678)	0.38215
heptanoate (7:0)	FN-BMD	-.001 (.194)	0.995417												2820	-.128 (.01)	3.41906e-36	-.101 (.092)	0.272592	.875 (.726)	0.228564
heptanoate (7:0)	SP-BMD	-.04 (.152)	0.79517												2844	-.163 (.011)	2.58383e-45	-.084 (.081)	0.30378	.55 (.497)	0.268142
heptanoate (7:0)	TH-BMD	-.115 (.187)	0.538163												2820	-.141 (.01)	1.06408e-41	-.101 (.092)	0.272592	.795 (.66)	0.228492
laurate (12:0)	FN-BMD	-.325 (.19)	0.0872794												2820	-.128 (.01)	3.41906e-36	-.027 (.092)	0.769163	.228 (.721)	0.752448
laurate (12:0)	SP-BMD	-.175 (.15)	0.245524												2844	-.163 (.011)	2.58383e-45	.023 (.082)	0.779246	-.13 (.503)	0.796767
laurate (12:0)	TH-BMD	-.363 (.183)	0.0472417												2820	-.141 (.01)	1.06408e-41	-.027 (.092)	0.769163	.207 (.655)	0.75253
valine	FN-BMD	.148 (.18)	0.410551												2820	-.128 (.01)	3.41906e-36	.02 (.093)	0.83092	-.171 (.727)	0.813833
valine	SP-BMD	-.07 (.142)	0.620462												2844	-.163 (.011)	2.58383e-45	.026 (.083)	0.752752	-.158 (.51)	0.756898
valine	TH-BMD	.189 (.173)	0.274368												2820	-.141 (.01)	1.06408e-41	.02 (.093)	0.83092	-.156 (.661)	0.81385
urea	FN-BMD	-.002 (.183)	0.993071												2820	-.128 (.01)	3.41906e-36	-.068 (.087)	0.438749	.568 (.682)	0.404417
urea	SP-BMD	.171 (.143)	0.230787												2844	-.163 (.011)	2.58383e-45	-.177 (.078)	0.0243718	1.084 (.486)	0.025831
urea	TH-BMD	.118 (.174)	0.499106												2820	-.141 (.01)	1.06408e-41	-.068 (.087)	0.438749	.516 (.619)	0.403969
cortisol	FN-BMD	.336 (.19)	0.0773303												2820	-.128 (.01)	3.41906e-36	-.038 (.092)	0.682466	.174 (.719)	0.808432
cortisol	SP-BMD	.114 (.149)	0.444351												2844	-.163 (.011)	2.58383e-45	-.038 (.086)	0.654442	.238 (.523)	0.64923
cortisol	TH-BMD	.084 (.18)	0.642195												2820	-.141 (.01)	1.06408e-41	-.038 (.092)	0.682466	.159 (.654)	0.808538
cortisone	FN-BMD	.492 (.192)	0.0105028												2820	-.128 (.01)	3.41906e-36	.033 (.091)	0.721111	-.31 (.716)	0.665329
cortisone	SP-BMD	.237 (.155)	0.127831												2844	-.163 (.011)	2.58383e-45	-.08 (.082)	0.334415	.484 (.505)	0.338398
cortisone	TH-BMD	.336 (.184)	0.0675528												2820	-.141 (.01)	1.06408e-41	.033 (.091)	0.721111	-.281 (.65)	0.66513
dihomo-linoleate (20:2n6)	FN-BMD	-.396 (.209)	0.0580176												2820	-.128 (.01)	3.41906e-36	-.015 (.094)	0.869883	.135 (.736)	0.85465
dihomo-linoleate (20:2n6)	SP-BMD	-.108 (.151)	0.473649												2844	-.163 (.011)	2.58383e-45	.047 (.083)	0.569699	-.236 (.508)	0.642298
dihomo-linoleate (20:2n6)	TH-BMD	-.307 (.202)	0.129163												2820	-.141 (.01)	1.06408e-41	-.015 (.094)	0.869883	.123 (.668)	0.854571
2-hydroxystearate	FN-BMD	-.057 (.197)	0.770803												2820	-.128 (.01)	3.41906e-36	.081 (.09)	0.366495	-.666 (.708)	0.346754
2-hydroxystearate	SP-BMD	-.164 (.147)	0.262651												2844	-.163 (.011)	2.58383e-45	-.054 (.082)	0.514749	.363 (.506)	0.47307
2-hydroxystearate	TH-BMD	-.087 (.188)	0.642492												2820	-.141 (.01)	1.06408e-41	.081 (.09)	0.366495	-.605 (.643)	0.347187
paraxanthine	FN-BMD	.396 (.197)	0.0442581												2820	-.128 (.01)	3.41906e-36	.04 (.093)	0.669618	-.315 (.731)	0.666042
paraxanthine	SP-BMD	.242 (.155)	0.118696												2844	-.163 (.011)	2.58383e-45	.031 (.084)	0.710738	-.207 (.514)	0.686586
paraxanthine	TH-BMD	.35 (.193)	0.0701198												2820	-.141 (.01)	1.06408e-41	.04 (.093)	0.669618	-.287 (.664)	0.665857
quinate	FN-BMD	.233 (.218)	0.283202												2820	-.128 (.01)	3.41906e-36	.028 (.103)	0.78869	-.204 (.817)	0.803012
quinate	SP-BMD	-.135 (.174)	0.435994												2844	-.163 (.011)	2.58383e-45	.079 (.093)	0.394584	-.481 (.586)	0.412207
quinate	TH-BMD	.044 (.206)	0.831973												2820	-.141 (.01)	1.06408e-41	.028 (.103)	0.78869	-.184 (.738)	0.802874
indolelactate	FN-BMD	.293 (.193)	0.130211		rs2997913	9	4675	-.153 (.026)	2.30535e-09	-5.254 (2.848)	0.0652052	34.933 (19.751)	0.0769484		2820	-.128 (.01)	3.41906e-36	-.3 (.091)	0.000944844	2.28 (.721)	0.0015617
indolelactate	SP-BMD	.497 (.15)	0.000910307		rs15676	9	4678	-.154 (.025)	1.74545e-09	1.013 (3.757)	0.787394	-6.577 (24.472)	0.788131		2844	-.163 (.011)	2.58383e-45	-.281 (.082)	0.000585617	1.733 (.504)	0.000593285
indolelactate	TH-BMD	.597 (.183)	0.00113631		rs3115874	9	4632	-.152 (.026)	3.64041e-09	-6.3 (2.932)	0.0317473	42.316 (20.762)	0.0415382		2820	-.141 (.01)	1.06408e-41	-.3 (.091)	0.000944844	2.072 (.647)	0.00137086
gamma-glutamylleucine	FN-BMD	-.031 (.194)	0.873751												2820	-.128 (.01)	3.41906e-36	.016 (.092)	0.865319	-.143 (.724)	0.843157
gamma-glutamylleucine	SP-BMD	-.057 (.15)	0.705635												2844	-.163 (.011)	2.58383e-45	.052 (.081)	0.527044	-.337 (.5)	0.500285
gamma-glutamylleucine	TH-BMD	.054 (.187)	0.772246												2820	-.141 (.01)	1.06408e-41	.016 (.092)	0.865319	-.13 (.658)	0.843192
theobromine	FN-BMD	.298 (.196)	0.128767												2820	-.128 (.01)	3.41906e-36	-.05 (.096)	0.603845	.371 (.751)	0.621115
theobromine	SP-BMD	.19 (.15)	0.207227												2844	-.163 (.011)	2.58383e-45	-.016 (.084)	0.846636	.094 (.513)	0.855358
theobromine	TH-BMD	.301 (.194)	0.121086												2820	-.141 (.01)	1.06408e-41	-.05 (.096)	0.603845	.338 (.683)	0.620997
theophylline	FN-BMD	.541 (.195)	0.00550316												2820	-.128 (.01)	3.41906e-36	-.053 (.091)	0.556602	.396 (.711)	0.577859
theophylline	SP-BMD	.378 (.155)	0.0149466												2844	-.163 (.011)	2.58383e-45	-.057 (.085)	0.502235	.327 (.517)	0.526757
theophylline	TH-BMD	.497 (.19)	0.00898072												2820	-.141 (.01)	1.06408e-41	-.053 (.091)	0.556602	.36 (.646)	0.577824
eicosapentaenoate (EPA; 20:5n3)	FN-BMD	.119 (.19)	0.530618		rs174555	11	4664	-.188 (.026)	2.84052e-13	4.419 (2.86)	0.122436	-23.446 (15.483)	0.12995		2820	-.128 (.01)	3.41906e-36	-.041 (.087)	0.642491	.317 (.683)	0.64249
eicosapentaenoate (EPA; 20:5n3)	SP-BMD	-.036 (.143)	0.803726		rs174528	11	4257	-.155 (.026)	1.81675e-09	6.764 (3.655)	0.0643316	-43.767 (24.713)	0.076559		2844	-.163 (.011)	2.58383e-45	-.029 (.078)	0.707801	.212 (.477)	0.655933
eicosapentaenoate (EPA; 20:5n3)	TH-BMD	.118 (.185)	0.521917		rs174528	11	4257	-.155 (.026)	1.81675e-09	5.287 (2.842)	0.062996	-34.215 (19.488)	0.0791473		2820	-.141 (.01)	1.06408e-41	-.041 (.087)	0.642491	.288 (.621)	0.64261
glycocholate	FN-BMD	-.247 (.216)	0.252217												2820	-.128 (.01)	3.41906e-36	.176 (.102)	0.0849367	-1.489 (.798)	0.0619654
glycocholate	SP-BMD	-.096 (.168)	0.566848												2844	-.163 (.011)	2.58383e-45	.127 (.089)	0.155128	-.769 (.547)	0.16019
glycocholate	TH-BMD	-.268 (.211)	0.20409												2820	-.141 (.01)	1.06408e-41	.176 (.102)	0.0849367	-1.353 (.724)	0.0616159
taurochenodeoxycholate	FN-BMD	.036 (.234)	0.878562												2820	-.128 (.01)	3.41906e-36	.007 (.111)	0.946294	-.144 (.902)	0.873179
taurochenodeoxycholate	SP-BMD	-.01 (.182)	0.956326												2844	-.163 (.011)	2.58383e-45	-.046 (.096)	0.635781	.335 (.587)	0.568372
taurochenodeoxycholate	TH-BMD	-.011 (.224)	0.959345												2820	-.141 (.01)	1.06408e-41	.007 (.111)	0.946294	-.126 (.788)	0.873182
proline	FN-BMD	-.047 (.194)	0.810778		rs2518804	22	4572	.385 (.044)	2.8456e-18	11.048 (4.572)	0.0157453	29.01 (12.561)	0.020911		2820	-.128 (.01)	3.41906e-36	-.196 (.096)	0.0412956	1.532 (.76)	0.0438891
proline	SP-BMD	.099 (.151)	0.514539		rs2518803	22	4504	.394 (.046)	1.62072e-17	15.046 (6.295)	0.0169191	37.448 (16.409)	0.0224749		2844	-.163 (.011)	2.58383e-45	-.175 (.086)	0.0418537	1.078 (.529)	0.0417522
proline	TH-BMD	-.078 (.19)	0.681647		rs2540641	22	4291	.487 (.05)	5.84575e-22	16.767 (5.465)	0.00217796	34.775 (11.868)	0.00338682		2820	-.141 (.01)	1.06408e-41	-.196 (.096)	0.0412956	1.392 (.689)	0.0434105
docosahexaenoate (DHA; 22:6n3)	FN-BMD	.249 (.197)	0.20604												2820	-.128 (.01)	3.41906e-36	-.096 (.09)	0.284605	.753 (.704)	0.284986
docosahexaenoate (DHA; 22:6n3)	SP-BMD	.073 (.148)	0.622398												2844	-.163 (.011)	2.58383e-45	-.083 (.082)	0.314427	.552 (.504)	0.273629
docosahexaenoate (DHA; 22:6n3)	TH-BMD	.312 (.19)	0.101152												2820	-.141 (.01)	1.06408e-41	-.096 (.09)	0.284605	.684 (.64)	0.285434
1-stearoylglycerophosphoinositol	FN-BMD	-.119 (.197)	0.544825												2820	-.128 (.01)	3.41906e-36	.072 (.093)	0.443295	-.558 (.733)	0.446383
1-stearoylglycerophosphoinositol	SP-BMD	-.204 (.149)	0.171921												2844	-.163 (.011)	2.58383e-45	.013 (.081)	0.870916	-.054 (.496)	0.912837
1-stearoylglycerophosphoinositol	TH-BMD	-.22 (.193)	0.254296												2820	-.141 (.01)	1.06408e-41	.072 (.093)	0.443295	-.507 (.667)	0.447075
myo-inositol	FN-BMD	-.172 (.183)	0.345987		rs271626	19	4285	.139 (.025)	3.80455e-08	1.861 (2.974)	0.531634	13.362 (21.403)	0.532433		2820	-.128 (.01)	3.41906e-36	-.024 (.086)	0.783674	.183 (.676)	0.787272
myo-inositol	SP-BMD	.009 (.135)	0.947069		rs8055680	16	4437	-.275 (.043)	2.6043e-10	-9.822 (7.173)	0.171058	35.872 (26.792)	0.180599		2844	-.163 (.011)	2.58383e-45	-.014 (.079)	0.855011	.106 (.481)	0.825938
myo-inositol	TH-BMD	-.189 (.176)	0.284842		rs8055680	16	4437	-.275 (.043)	2.6043e-10	-5.147 (5.667)	0.363858	18.926 (21.231)	0.372699		2820	-.141 (.01)	1.06408e-41	-.024 (.086)	0.783674	.166 (.614)	0.787159
glucose	FN-BMD	.212 (.182)	0.24542												2820	-.128 (.01)	3.41906e-36	-.108 (.09)	0.232052	.887 (.71)	0.211921
glucose	SP-BMD	-.027 (.143)	0.852735												2844	-.163 (.011)	2.58383e-45	-.137 (.079)	0.0837816	.851 (.49)	0.0824602
glucose	TH-BMD	-.011 (.176)	0.948342												2820	-.141 (.01)	1.06408e-41	-.108 (.09)	0.232052	.806 (.648)	0.21407
1,5-anhydroglucitol (1,5-AG)	FN-BMD	-.234 (.209)	0.263754		rs1533649	2	4256	-.22 (.032)	3.66656e-12	-6.123 (3.316)	0.0649091	27.57 (15.172)	0.0691866		2820	-.128 (.01)	3.41906e-36	-.159 (.094)	0.0907886	1.216 (.746)	0.102858
1,5-anhydroglucitol (1,5-AG)	SP-BMD	-.122 (.163)	0.454157		rs3800992	7	4433	.236 (.035)	2.91853e-11	8.919 (4.668)	0.0561843	37.507 (20.46)	0.0667754		2844	-.163 (.011)	2.58383e-45	-.112 (.085)	0.186897	.69 (.524)	0.187401
1,5-anhydroglucitol (1,5-AG)	TH-BMD	-.128 (.202)	0.526049		rs16832624	2	4245	-.216 (.031)	3.27746e-12	-3.989 (3.295)	0.226175	18.216 (15.091)	0.227401		2820	-.141 (.01)	1.06408e-41	-.159 (.094)	0.0907886	1.105 (.675)	0.101883
erythritol	FN-BMD	-.274 (.187)	0.142929												2820	-.128 (.01)	3.41906e-36	.044 (.086)	0.608738	-.39 (.671)	0.56126
erythritol	SP-BMD	-.118 (.138)	0.394802												2844	-.163 (.011)	2.58383e-45	-.032 (.079)	0.684885	.197 (.484)	0.684992
erythritol	TH-BMD	-.225 (.178)	0.206455												2820	-.141 (.01)	1.06408e-41	.044 (.086)	0.608738	-.354 (.61)	0.561377
2-hydroxybutyrate (AHB)	FN-BMD	-.066 (.207)	0.74902												2820	-.128 (.01)	3.41906e-36	-.091 (.091)	0.316878	.709 (.71)	0.318585
2-hydroxybutyrate (AHB)	SP-BMD	-.088 (.153)	0.564918												2844	-.163 (.011)	2.58383e-45	-.026 (.083)	0.753039	.205 (.507)	0.685982
2-hydroxybutyrate (AHB)	TH-BMD	.134 (.191)	0.481504												2820	-.141 (.01)	1.06408e-41	-.091 (.091)	0.316878	.644 (.644)	0.317376
3-methyl-2-oxobutyrate	FN-BMD	.024 (.202)	0.904559												2820	-.128 (.01)	3.41906e-36	-.144 (.098)	0.141946	1.086 (.772)	0.159529
3-methyl-2-oxobutyrate	SP-BMD	-.072 (.157)	0.648089												2844	-.163 (.011)	2.58383e-45	-.075 (.089)	0.397791	.492 (.542)	0.364088
3-methyl-2-oxobutyrate	TH-BMD	.109 (.198)	0.581768												2820	-.141 (.01)	1.06408e-41	-.144 (.098)	0.141946	.994 (.706)	0.159318
1-palmitoylglycerol (1-monopalmitin)	FN-BMD	.16 (.193)	0.407899												2820	-.128 (.01)	3.41906e-36	-.099 (.09)	0.273828	.726 (.708)	0.304895
1-palmitoylglycerol (1-monopalmitin)	SP-BMD	-.004 (.149)	0.977425												2844	-.163 (.011)	2.58383e-45	-.095 (.083)	0.252746	.633 (.505)	0.210345
1-palmitoylglycerol (1-monopalmitin)	TH-BMD	-.103 (.185)	0.579019												2820	-.141 (.01)	1.06408e-41	-.099 (.09)	0.273828	.66 (.644)	0.305939
1-oleoylglycerol (1-monoolein)	FN-BMD	.15 (.239)	0.530838												2820	-.128 (.01)	3.41906e-36	-.124 (.114)	0.276807	.988 (.925)	0.285592
1-oleoylglycerol (1-monoolein)	SP-BMD	.159 (.187)	0.394258												2844	-.163 (.011)	2.58383e-45	-.143 (.104)	0.17155	.896 (.642)	0.163009
1-oleoylglycerol (1-monoolein)	TH-BMD	-.038 (.225)	0.86663												2820	-.141 (.01)	1.06408e-41	-.124 (.114)	0.276807	.889 (.836)	0.28765
1-stearoylglycerol (1-monostearin)	FN-BMD	-.014 (.194)	0.943625												2820	-.128 (.01)	3.41906e-36	-.063 (.095)	0.510999	.522 (.751)	0.48738
1-stearoylglycerol (1-monostearin)	SP-BMD	-.162 (.154)	0.293051												2844	-.163 (.011)	2.58383e-45	.001 (.084)	0.989221	-.007 (.513)	0.989142
1-stearoylglycerol (1-monostearin)	TH-BMD	-.165 (.183)	0.368577												2820	-.141 (.01)	1.06408e-41	-.063 (.095)	0.510999	.474 (.683)	0.487625
citrulline	FN-BMD	-.217 (.189)	0.250087												2820	-.128 (.01)	3.41906e-36	.086 (.091)	0.344777	-.639 (.719)	0.374166
citrulline	SP-BMD	-.05 (.145)	0.728856												2844	-.163 (.011)	2.58383e-45	.011 (.081)	0.887029	-.076 (.495)	0.878139
citrulline	TH-BMD	-.244 (.186)	0.189511												2820	-.141 (.01)	1.06408e-41	.086 (.091)	0.344777	-.581 (.653)	0.373401
biliverdin	FN-BMD	-.117 (.193)	0.544599		rs1115381	2	4678	-.159 (.026)	1.30447e-09	4.537 (2.893)	0.117	-27.76 (18.154)	0.12623		2820	-.128 (.01)	3.41906e-36	.03 (.092)	0.741621	-.3 (.723)	0.67839
biliverdin	SP-BMD	-.097 (.15)	0.518931		rs2602364	2	4327	.441 (.029)	0	-6.99 (4.144)	0.0917669	-15.783 (9.465)	0.095422		2844	-.163 (.011)	2.58383e-45	-.021 (.085)	0.802032	.111 (.521)	0.830928
biliverdin	TH-BMD	-.022 (.186)	0.904799		rs11690786	2	4463	.393 (.026)	0	-4.669 (3.054)	0.126516	-11.894 (7.833)	0.128919		2820	-.141 (.01)	1.06408e-41	.03 (.092)	0.741621	-.272 (.657)	0.678362
2-hydroxyisobutyrate	FN-BMD	.088 (.182)	0.627449		rs895960	12	4546	-.167 (.028)	2.02397e-09	4.453 (3.481)	0.200894	-26.337 (21.155)	0.213152		2820	-.128 (.01)	3.41906e-36	-.032 (.084)	0.700111	.298 (.657)	0.650859
2-hydroxyisobutyrate	SP-BMD	.178 (.143)	0.213349		rs895960	12	4546	-.167 (.028)	2.02397e-09	8.043 (4.455)	0.0711212	-48.089 (28.196)	0.0880981		2844	-.163 (.011)	2.58383e-45	.01 (.077)	0.895346	-.088 (.47)	0.851678
2-hydroxyisobutyrate	TH-BMD	.145 (.181)	0.423071		rs895960	12	4546	-.167 (.028)	2.02397e-09	6.595 (3.534)	0.0621353	-39.006 (22.044)	0.0768218		2820	-.141 (.01)	1.06408e-41	-.032 (.084)	0.700111	.27 (.597)	0.65071
4-methyl-2-oxopentanoate	FN-BMD	.539 (.2)	0.0070218												2820	-.128 (.01)	3.41906e-36	-.231 (.095)	0.0145964	1.747 (.745)	0.0190534
4-methyl-2-oxopentanoate	SP-BMD	.327 (.154)	0.0339281												2844	-.163 (.011)	2.58383e-45	-.175 (.086)	0.04241	1.082 (.529)	0.0406664
4-methyl-2-oxopentanoate	TH-BMD	.665 (.197)	0.000766629												2820	-.141 (.01)	1.06408e-41	-.231 (.095)	0.0145964	1.587 (.674)	0.0184787
phenyllactate (PLA)	FN-BMD	.258 (.198)	0.191465		rs12709013	16	4620	.173 (.023)	1.86585e-13	3.41 (2.652)	0.198668	19.797 (15.491)	0.201253		2820	-.128 (.01)	3.41906e-36	-.187 (.091)	0.0401725	1.364 (.714)	0.0561982
phenyllactate (PLA)	SP-BMD	.184 (.156)	0.237946		rs7206052	16	4678	.284 (.037)	1.76404e-14	-10.526 (4.987)	0.0348971	-37.056 (18.316)	0.0430584		2844	-.163 (.011)	2.58383e-45	-.237 (.085)	0.00540221	1.425 (.531)	0.0073139
phenyllactate (PLA)	TH-BMD	.343 (.192)	0.0742757		rs4784971	16	4614	.234 (.034)	1.20771e-11	5.48 (4.02)	0.172997	23.453 (17.667)	0.184336		2820	-.141 (.01)	1.06408e-41	-.187 (.091)	0.0401725	1.239 (.647)	0.055435
levulinate (4-oxovalerate)	FN-BMD	.038 (.195)	0.845544												2820	-.128 (.01)	3.41906e-36	-.256 (.093)	0.00592684	2.09 (.741)	0.00480016
levulinate (4-oxovalerate)	SP-BMD	-.199 (.147)	0.174967												2844	-.163 (.011)	2.58383e-45	-.09 (.082)	0.274281	.589 (.505)	0.24308
levulinate (4-oxovalerate)	TH-BMD	-.103 (.184)	0.574549												2820	-.141 (.01)	1.06408e-41	-.256 (.093)	0.00592684	1.898 (.677)	0.00506659
palmitoylcarnitine	FN-BMD	-.339 (.207)	0.101344												2820	-.128 (.01)	3.41906e-36	-.139 (.094)	0.138132	1.124 (.749)	0.133476
palmitoylcarnitine	SP-BMD	-.022 (.162)	0.894197												2844	-.163 (.011)	2.58383e-45	-.097 (.086)	0.25507	.605 (.528)	0.251972
palmitoylcarnitine	TH-BMD	-.13 (.201)	0.519135												2820	-.141 (.01)	1.06408e-41	-.139 (.094)	0.138132	1.022 (.677)	0.131159
cholate	FN-BMD	.062 (.228)	0.78572												2820	-.128 (.01)	3.41906e-36	-.037 (.104)	0.720442	.246 (.782)	0.753423
cholate	SP-BMD	-.129 (.174)	0.460047												2844	-.163 (.011)	2.58383e-45	-.056 (.093)	0.543214	.31 (.558)	0.577853
cholate	TH-BMD	-.013 (.219)	0.95434												2820	-.141 (.01)	1.06408e-41	-.037 (.104)	0.720442	.232 (.738)	0.753507
serotonin (5HT)	FN-BMD	-.239 (.236)	0.310807												2820	-.128 (.01)	3.41906e-36	.177 (.116)	0.129132	-1.33 (.945)	0.159083
serotonin (5HT)	SP-BMD	-.209 (.179)	0.241391												2844	-.163 (.011)	2.58383e-45	.128 (.104)	0.220113	-.756 (.649)	0.243629
serotonin (5HT)	TH-BMD	-.481 (.221)	0.0299672												2820	-.141 (.01)	1.06408e-41	.177 (.116)	0.129132	-1.211 (.857)	0.157547
gamma-glutamylglutamine	FN-BMD	-.458 (.192)	0.0174561		rs2657896	12	4422	-.178 (.033)	6.64095e-08	-5.11 (3.771)	0.175556	28.382 (21.792)	0.192787		2820	-.128 (.01)	3.41906e-36	.02 (.091)	0.829922	-.122 (.712)	0.863983
gamma-glutamylglutamine	SP-BMD	-.076 (.15)	0.61098		rs2657880	12	3651	-.173 (.039)	8.04772e-06	-5.449 (5.901)	0.355849	31.038 (34.456)	0.367694		2844	-.163 (.011)	2.58383e-45	.022 (.083)	0.787696	-.111 (.509)	0.827176
gamma-glutamylglutamine	TH-BMD	-.292 (.187)	0.119759		rs2657896	12	4422	-.178 (.033)	6.64095e-08	-5.223 (4.066)	0.199118	29.009 (23.482)	0.216692		2820	-.141 (.01)	1.06408e-41	.02 (.091)	0.829922	-.111 (.647)	0.86403
gamma-glutamyltyrosine	FN-BMD	-.284 (.19)	0.134571												2820	-.128 (.01)	3.41906e-36	.032 (.088)	0.717194	-.302 (.693)	0.662637
gamma-glutamyltyrosine	SP-BMD	-.306 (.15)	0.0418696												2844	-.163 (.011)	2.58383e-45	.063 (.079)	0.427047	-.395 (.484)	0.414539
gamma-glutamyltyrosine	TH-BMD	-.312 (.179)	0.0813633												2820	-.141 (.01)	1.06408e-41	.032 (.088)	0.717194	-.275 (.629)	0.662443
indoleacetate	FN-BMD	.376 (.187)	0.0444451												2820	-.128 (.01)	3.41906e-36	-.025 (.093)	0.784828	.15 (.725)	0.835994
indoleacetate	SP-BMD	.124 (.155)	0.422647												2844	-.163 (.011)	2.58383e-45	-.084 (.085)	0.323108	.495 (.517)	0.338403
indoleacetate	TH-BMD	.268 (.181)	0.139422												2820	-.141 (.01)	1.06408e-41	-.025 (.093)	0.784828	.136 (.659)	0.836042
hyodeoxycholate	FN-BMD	-.358 (.222)	0.106962												2820	-.128 (.01)	3.41906e-36	-.007 (.106)	0.944922	.025 (.833)	0.975624
hyodeoxycholate	SP-BMD	-.044 (.173)	0.79935												2844	-.163 (.011)	2.58383e-45	-.024 (.093)	0.798875	.131 (.575)	0.820015
hyodeoxycholate	TH-BMD	-.318 (.211)	0.132929												2820	-.141 (.01)	1.06408e-41	-.007 (.106)	0.944922	.024 (.778)	0.975623
3-indoxyl sulfate	FN-BMD	-.012 (.19)	0.950298												2820	-.128 (.01)	3.41906e-36	-.083 (.091)	0.357764	.601 (.711)	0.397504
3-indoxyl sulfate	SP-BMD	-.139 (.147)	0.343044												2844	-.163 (.011)	2.58383e-45	-.08 (.083)	0.336924	.481 (.51)	0.346312
3-indoxyl sulfate	TH-BMD	-.02 (.185)	0.913624												2820	-.141 (.01)	1.06408e-41	-.083 (.091)	0.357764	.546 (.646)	0.397518
N-acetylglycine	FN-BMD	-.308 (.189)	0.103332		rs13386028	2	4399	-.244 (.024)	1.19585e-23	7.225 (2.778)	0.00934683	-29.581 (11.663)	0.0112035		2820	-.128 (.01)	3.41906e-36	-.022 (.089)	0.805487	.246 (.699)	0.724432
N-acetylglycine	SP-BMD	-.053 (.144)	0.714619		rs13386028	2	4399	-.244 (.024)	1.19585e-23	10.417 (3.677)	0.00464873	-43.049 (15.842)	0.00658142		2844	-.163 (.011)	2.58383e-45	.035 (.083)	0.668691	-.193 (.506)	0.703254
N-acetylglycine	TH-BMD	-.31 (.18)	0.0859114		rs13386028	2	4399	-.244 (.024)	1.19585e-23	5.514 (2.836)	0.0519957	-22.573 (11.755)	0.0548285		2820	-.141 (.01)	1.06408e-41	-.022 (.089)	0.805487	.224 (.635)	0.724388
bilirubin (Z,Z)	FN-BMD	.282 (.184)	0.125179		rs11690786	2	4463	.292 (.027)	2.61451e-27	-4.103 (2.923)	0.16062	-14.191 (10.274)	0.167219		2820	-.128 (.01)	3.41906e-36	-.024 (.094)	0.797674	.085 (.738)	0.908305
bilirubin (Z,Z)	SP-BMD	.2 (.153)	0.192917		rs2602364	2	4327	.298 (.028)	2.4322e-25	-6.99 (4.144)	0.0917669	-23.524 (14.395)	0.102221		2844	-.163 (.011)	2.58383e-45	-.099 (.086)	0.248582	.603 (.525)	0.251214
bilirubin (Z,Z)	TH-BMD	.385 (.181)	0.0334335		rs11690786	2	4463	.292 (.027)	2.61451e-27	-4.669 (3.054)	0.126516	-16.148 (10.775)	0.133963		2820	-.141 (.01)	1.06408e-41	-.024 (.094)	0.797674	.077 (.671)	0.908308
creatine	FN-BMD	-.256 (.191)	0.180265		rs11887861	2	4639	-.182 (.024)	4.50225e-14	6.185 (2.753)	0.0247422	-34.113 (15.7)	0.0297956		2820	-.128 (.01)	3.41906e-36	.035 (.092)	0.699986	-.175 (.719)	0.807282
creatine	SP-BMD	-.287 (.145)	0.0483104		rs11887861	2	4639	-.182 (.024)	4.50225e-14	10.075 (3.652)	0.0058426	-54.87 (20.694)	0.00801447		2844	-.163 (.011)	2.58383e-45	-.008 (.086)	0.922776	.09 (.524)	0.864252
creatine	TH-BMD	-.473 (.183)	0.00981744		rs2371015	2	4641	-.182 (.024)	4.50225e-14	4.412 (2.813)	0.116893	-24.333 (15.675)	0.120589		2820	-.141 (.01)	1.06408e-41	.035 (.092)	0.699986	-.159 (.653)	0.807245
erythrose	FN-BMD	-.049 (.199)	0.805351												2820	-.128 (.01)	3.41906e-36	-.096 (.093)	0.301636	.746 (.725)	0.303964
erythrose	SP-BMD	.08 (.157)	0.611136												2844	-.163 (.011)	2.58383e-45	-.127 (.083)	0.127692	.781 (.512)	0.127267
erythrose	TH-BMD	-.023 (.186)	0.900407												2820	-.141 (.01)	1.06408e-41	-.096 (.093)	0.301636	.678 (.66)	0.304233
glycerol 2-phosphate	FN-BMD	-.361 (.198)	0.0686985												2820	-.128 (.01)	3.41906e-36	.169 (.099)	0.0866851	-1.258 (.744)	0.0908242
glycerol 2-phosphate	SP-BMD	-.195 (.165)	0.237563												2844	-.163 (.011)	2.58383e-45	.063 (.087)	0.467396	-.392 (.523)	0.453206
glycerol 2-phosphate	TH-BMD	-.41 (.191)	0.032053												2820	-.141 (.01)	1.06408e-41	.169 (.099)	0.0866851	-1.136 (.669)	0.0895372
threonate	FN-BMD	.096 (.194)	0.623089												2820	-.128 (.01)	3.41906e-36	.073 (.094)	0.43525	-.683 (.739)	0.355661
threonate	SP-BMD	.024 (.148)	0.873215												2844	-.163 (.011)	2.58383e-45	.114 (.085)	0.179708	-.712 (.527)	0.176573
threonate	TH-BMD	.109 (.189)	0.563874												2820	-.141 (.01)	1.06408e-41	.073 (.094)	0.43525	-.621 (.673)	0.35629
hypoxanthine	FN-BMD	-.254 (.208)	0.221204		rs6459465	6	4634	.158 (.023)	1.48737e-11	-1.091 (2.65)	0.680721	-6.526 (16.52)	0.692802		2820	-.128 (.01)	3.41906e-36	.079 (.102)	0.434111	-.711 (.796)	0.371631
hypoxanthine	SP-BMD	-.014 (.151)	0.926451		rs6459465	6	4634	.158 (.023)	1.48737e-11	-1.439 (3.46)	0.67742	-9.671 (21.869)	0.658316		2844	-.163 (.011)	2.58383e-45	.068 (.091)	0.456491	-.416 (.557)	0.454569
hypoxanthine	TH-BMD	-.065 (.2)	0.744651		rs6933491	6	4665	.158 (.023)	1.0729e-11	1.121 (2.728)	0.681185	7.203 (16.948)	0.670844		2820	-.141 (.01)	1.06408e-41	.079 (.102)	0.434111	-.647 (.727)	0.373022
betaine	FN-BMD	-.087 (.197)	0.658423		rs2049163	5	4286	-.198 (.027)	7.9547e-13	-7.716 (2.991)	0.00994275	39.477 (16.208)	0.0148628		2820	-.128 (.01)	3.41906e-36	.163 (.092)	0.0767451	-1.295 (.73)	0.0759952
betaine	SP-BMD	-.196 (.146)	0.17869		rs16844825	2	4484	-.173 (.032)	5.13501e-08	-7.343 (4.816)	0.127521	42.731 (29.431)	0.146533		2844	-.163 (.011)	2.58383e-45	.142 (.084)	0.0902283	-.888 (.518)	0.0865493
betaine	TH-BMD	-.079 (.186)	0.673243		rs562487	5	4031	.15 (.025)	2.78332e-09	6.349 (2.924)	0.0300286	42.72 (20.658)	0.0386452		2820	-.141 (.01)	1.06408e-41	.163 (.092)	0.0767451	-1.177 (.663)	0.0761265
cysteine	FN-BMD	-.256 (.192)	0.18093												2820	-.128 (.01)	3.41906e-36	.006 (.095)	0.949526	-.132 (.746)	0.858992
cysteine	SP-BMD	-.08 (.147)	0.589411												2844	-.163 (.011)	2.58383e-45	-.106 (.085)	0.211787	.68 (.523)	0.193811
cysteine	TH-BMD	-.212 (.181)	0.239891												2820	-.141 (.01)	1.06408e-41	.006 (.095)	0.949526	-.12 (.677)	0.858995
xanthine	FN-BMD	-.07 (.19)	0.712867												2820	-.128 (.01)	3.41906e-36	-.022 (.095)	0.818228	.179 (.751)	0.811544
xanthine	SP-BMD	.22 (.153)	0.150326												2844	-.163 (.011)	2.58383e-45	.007 (.085)	0.937063	-.061 (.522)	0.906537
xanthine	TH-BMD	.175 (.181)	0.332834												2820	-.141 (.01)	1.06408e-41	-.022 (.095)	0.818228	.162 (.679)	0.811528
DSGEGDFXAEGGGVR	FN-BMD	.254 (.221)	0.251892												2820	-.128 (.01)	3.41906e-36	-.092 (.11)	0.404294	.584 (.813)	0.472486
DSGEGDFXAEGGGVR	SP-BMD	-.11 (.191)	0.56643												2844	-.163 (.011)	2.58383e-45	-.008 (.103)	0.934569	.075 (.591)	0.898425
DSGEGDFXAEGGGVR	TH-BMD	.224 (.205)	0.274723												2820	-.141 (.01)	1.06408e-41	-.092 (.11)	0.404294	.528 (.734)	0.471748
pyridoxate	FN-BMD	.269 (.202)	0.184111												2820	-.128 (.01)	3.41906e-36	.133 (.094)	0.15793	-1.154 (.748)	0.122933
pyridoxate	SP-BMD	.046 (.151)	0.763559												2844	-.163 (.011)	2.58383e-45	.026 (.086)	0.759259	-.187 (.524)	0.721247
pyridoxate	TH-BMD	.257 (.196)	0.188359												2820	-.141 (.01)	1.06408e-41	.133 (.094)	0.15793	-1.049 (.68)	0.123087
androsterone sulfate	FN-BMD	6.11 (1.93)	0.0016		rs4646450	7	4638	-.393 (.035)	7.7e-29	-10.23 (3.5)	0.0035	25.9 (9.0)	0.0041		2820	-.128 (.01)	3.41906e-36	-.146 (.096)	0.127788	1.171 (.743)	0.114904
androsterone sulfate	SP-BMD	6.98 (2.47)	0.0048		rs4646450	7	4638	-.393 (.035)	7.7e-29	-11.4 (4.58)	0.0129	29.1 (11.9)	0.0147		2844	-.163 (.011)	2.58383e-45	-.156 (.083)	0.059855	.967 (.51)	0.0580759
androsterone sulfate	TH-BMD	9.15 (1.96)	3.1e-06		rs4646450	7	4638	-.393 (.035)	7.7e-29	-10.25 (3.63)	0.0048	25.9 (9.2)	0.0049		2820	-.141 (.01)	1.06408e-41	-.146 (.096)	0.127788	1.064 (.675)	0.115153
3-carboxy-4-methyl-5-propyl-2-furanpropanoate (CMPF)	FN-BMD	.463 (.195)	0.0175929												2820	-.128 (.01)	3.41906e-36	-.124 (.088)	0.158624	1 (.682)	0.142823
3-carboxy-4-methyl-5-propyl-2-furanpropanoate (CMPF)	SP-BMD	.09 (.146)	0.536265												2844	-.163 (.011)	2.58383e-45	-.03 (.079)	0.699573	.221 (.482)	0.647331
3-carboxy-4-methyl-5-propyl-2-furanpropanoate (CMPF)	TH-BMD	.334 (.188)	0.076367												2820	-.141 (.01)	1.06408e-41	-.124 (.088)	0.158624	.908 (.622)	0.14413
3-(4-hydroxyphenyl)lactate	FN-BMD	.194 (.198)	0.327491		rs4789670	17	4431	-.122 (.024)	6.76837e-07	-8.205 (2.78)	0.00319621	65.223 (24.71)	0.00830146		2820	-.128 (.01)	3.41906e-36	-.155 (.091)	0.0880075	1.108 (.707)	0.117384
3-(4-hydroxyphenyl)lactate	SP-BMD	.151 (.16)	0.343627		rs4789670	17	4431	-.122 (.024)	6.76837e-07	-5.467 (3.709)	0.140677	45.897 (31.831)	0.149328		2844	-.163 (.011)	2.58383e-45	-.213 (.085)	0.011858	1.337 (.525)	0.0109685
3-(4-hydroxyphenyl)lactate	TH-BMD	.384 (.191)	0.0438796		rs4789670	17	4431	-.122 (.024)	6.76837e-07	-10.386 (2.861)	0.000288874	82.563 (26.837)	0.00209442		2820	-.141 (.01)	1.06408e-41	-.155 (.091)	0.0880075	1.006 (.641)	0.116496
acetylcarnitine	FN-BMD	-.368 (.199)	0.0651351		rs12772586	10	4645	-.224 (.032)	1.85313e-12	4.386 (3.546)	0.216315	-19.282 (15.662)	0.218286		2820	-.128 (.01)	3.41906e-36	-.116 (.092)	0.20702	.904 (.725)	0.211999
acetylcarnitine	SP-BMD	-.116 (.146)	0.427154		rs1171615	10	4660	-.218 (.027)	1.06874e-15	-1.396 (3.993)	0.726602	6.366 (18.21)	0.726646		2844	-.163 (.011)	2.58383e-45	-.059 (.083)	0.481514	.378 (.511)	0.459458
acetylcarnitine	TH-BMD	-.276 (.193)	0.152183		rs419291	5	4411	.117 (.025)	3.25108e-06	2.657 (2.863)	0.353595	22.294 (24.627)	0.365326		2820	-.141 (.01)	1.06408e-41	-.116 (.092)	0.20702	.822 (.654)	0.208954
serine	FN-BMD	-.432 (.193)	0.0249094		rs478093	1	4400	-.242 (.025)	5.12487e-21	-4.666 (2.875)	0.104764	19.423 (12.219)	0.111934		2820	-.128 (.01)	3.41906e-36	.027 (.093)	0.770676	-.142 (.725)	0.844393
serine	SP-BMD	-.339 (.152)	0.0256389		rs616111	1	3238	-.185 (.03)	5.42707e-10	9.855 (4.492)	0.0283611	-53.896 (25.772)	0.0365046		2844	-.163 (.011)	2.58383e-45	-.024 (.085)	0.775108	.152 (.523)	0.772153
serine	TH-BMD	-.548 (.186)	0.00327307		rs4275190	7	4027	-.124 (.028)	7.21716e-06	4.857 (3.323)	0.143969	-41.024 (29.102)	0.158642		2820	-.141 (.01)	1.06408e-41	.027 (.093)	0.770676	-.129 (.659)	0.844376
trans-4-hydroxyproline	FN-BMD	-.39 (.201)	0.0522548												2820	-.128 (.01)	3.41906e-36	.094 (.094)	0.317662	-.672 (.736)	0.361754
trans-4-hydroxyproline	SP-BMD	.026 (.151)	0.865892												2844	-.163 (.011)	2.58383e-45	.032 (.085)	0.7065	-.172 (.523)	0.742754
trans-4-hydroxyproline	TH-BMD	-.359 (.19)	0.0590491												2820	-.141 (.01)	1.06408e-41	.094 (.094)	0.317662	-.61 (.667)	0.360161
glutamate	FN-BMD	-.086 (.189)	0.650509												2820	-.128 (.01)	3.41906e-36	.086 (.09)	0.337798	-.659 (.706)	0.350927
glutamate	SP-BMD	-.201 (.145)	0.165108												2844	-.163 (.011)	2.58383e-45	.053 (.078)	0.493895	-.334 (.475)	0.481415
glutamate	TH-BMD	-.134 (.184)	0.465724												2820	-.141 (.01)	1.06408e-41	.086 (.09)	0.337798	-.598 (.641)	0.350643
hexanoylcarnitine	FN-BMD	-.565 (.198)	0.00429698		rs1628063	1	4678	.226 (.025)	1.20392e-18	4.043 (2.914)	0.165394	18.038 (13.281)	0.174412		2820	-.128 (.01)	3.41906e-36	-.12 (.092)	0.192475	.913 (.729)	0.210565
hexanoylcarnitine	SP-BMD	-.302 (.148)	0.0418315		rs7524467	1	4179	-.334 (.026)	3.2754e-35	-6.296 (3.861)	0.103096	18.825 (11.776)	0.109925		2844	-.163 (.011)	2.58383e-45	.029 (.086)	0.732322	-.169 (.525)	0.747247
hexanoylcarnitine	TH-BMD	-.523 (.19)	0.00598593		rs7516477	1	4599	.264 (.024)	1.02779e-27	3.324 (2.848)	0.243371	12.725 (11.049)	0.249463		2820	-.141 (.01)	1.06408e-41	-.12 (.092)	0.192475	.83 (.662)	0.209789
glycine	FN-BMD	-.777 (.195)	7.27193e-05		rs13386028	2	4399	-.291 (.024)	1.86263e-33	7.225 (2.778)	0.00934683	-24.71 (9.611)	0.0101423		2820	-.128 (.01)	3.41906e-36	.023 (.096)	0.808406	-.116 (.751)	0.877611
glycine	SP-BMD	-.408 (.153)	0.00781172		rs2887915	2	4678	-.27 (.023)	2.58661e-30	10.269 (3.596)	0.00433724	-37.702 (13.541)	0.00536419		2844	-.163 (.011)	2.58383e-45	-.011 (.085)	0.896853	.061 (.519)	0.9061
glycine	TH-BMD	-.809 (.188)	1.69989e-05		rs1016403	2	4529	-.198 (.034)	7.12002e-09	7.876 (3.83)	0.0398802	-39.867 (20.531)	0.0521656		2820	-.141 (.01)	1.06408e-41	.023 (.096)	0.808406	-.105 (.682)	0.877587
alanine	FN-BMD	.008 (.188)	0.96448												2820	-.128 (.01)	3.41906e-36	-.083 (.092)	0.366076	.685 (.721)	0.342426
alanine	SP-BMD	.142 (.151)	0.346174												2844	-.163 (.011)	2.58383e-45	-.11 (.084)	0.192432	.663 (.513)	0.196071
alanine	TH-BMD	.072 (.181)	0.689683												2820	-.141 (.01)	1.06408e-41	-.083 (.092)	0.366076	.622 (.655)	0.342565
glycochenodeoxycholate	FN-BMD	-.067 (.198)	0.735951												2820	-.128 (.01)	3.41906e-36	.01 (.096)	0.918921	-.134 (.753)	0.858729
glycochenodeoxycholate	SP-BMD	.101 (.156)	0.517057												2844	-.163 (.011)	2.58383e-45	-.014 (.086)	0.866665	.114 (.525)	0.827646
glycochenodeoxycholate	TH-BMD	-.259 (.192)	0.176881												2820	-.141 (.01)	1.06408e-41	.01 (.096)	0.918921	-.122 (.684)	0.858693
2-aminobutyrate	FN-BMD	.013 (.194)	0.945075												2820	-.128 (.01)	3.41906e-36	.048 (.089)	0.590653	-.338 (.695)	0.626717
2-aminobutyrate	SP-BMD	-.025 (.15)	0.867832												2844	-.163 (.011)	2.58383e-45	.073 (.084)	0.385178	-.421 (.513)	0.412422
2-aminobutyrate	TH-BMD	.178 (.186)	0.337128												2820	-.141 (.01)	1.06408e-41	.048 (.089)	0.590653	-.307 (.632)	0.627014
scyllo-inositol	FN-BMD	.115 (.2)	0.564395		rs17178990	16	4572	-.398 (.046)	1.35461e-17	6.021 (5.981)	0.314246	-15.438 (15.603)	0.32245		2820	-.128 (.01)	3.41906e-36	.012 (.093)	0.898901	-.142 (.73)	0.845655
scyllo-inositol	SP-BMD	.072 (.161)	0.654002		rs8055680	16	4437	-.396 (.043)	1.21182e-19	-9.822 (7.173)	0.171058	24.936 (18.152)	0.169521		2844	-.163 (.011)	2.58383e-45	.031 (.083)	0.710042	-.189 (.51)	0.710378
scyllo-inositol	TH-BMD	.224 (.193)	0.245087		rs8055680	16	4437	-.396 (.043)	1.21182e-19	-5.147 (5.667)	0.363858	13.269 (14.542)	0.361512		2820	-.141 (.01)	1.06408e-41	.012 (.093)	0.898901	-.129 (.663)	0.84569
dodecanedioate	FN-BMD	-.441 (.2)	0.0274167												2820	-.128 (.01)	3.41906e-36	-.034 (.094)	0.720784	.248 (.735)	0.735527
dodecanedioate	SP-BMD	-.212 (.159)	0.18321												2844	-.163 (.011)	2.58383e-45	-.039 (.083)	0.640293	.245 (.512)	0.631469
dodecanedioate	TH-BMD	-.546 (.189)	0.00386638												2820	-.141 (.01)	1.06408e-41	-.034 (.094)	0.720784	.226 (.668)	0.735662
gamma-glutamylvaline	FN-BMD	-.105 (.188)	0.57692												2820	-.128 (.01)	3.41906e-36	.018 (.095)	0.85136	-.144 (.742)	0.846144
gamma-glutamylvaline	SP-BMD	-.148 (.146)	0.309646												2844	-.163 (.011)	2.58383e-45	.033 (.079)	0.675768	-.209 (.486)	0.667522
gamma-glutamylvaline	TH-BMD	-.074 (.187)	0.692066												2820	-.141 (.01)	1.06408e-41	.018 (.095)	0.85136	-.131 (.674)	0.846134
indolepropionate	FN-BMD	.16 (.192)	0.405339		rs7197091	16	4514	-.152 (.025)	1.81176e-09	5.447 (3.013)	0.0708135	-36.403 (21.145)	0.085141		2820	-.128 (.01)	3.41906e-36	.037 (.095)	0.694985	-.287 (.746)	0.700781
indolepropionate	SP-BMD	.101 (.151)	0.501498		rs1394678	16	4457	-.155 (.025)	9.23121e-10	-2.111 (3.964)	0.594496	13.766 (25.898)	0.595035		2844	-.163 (.011)	2.58383e-45	-.051 (.083)	0.536278	.351 (.51)	0.491428
indolepropionate	TH-BMD	.399 (.184)	0.0299964		rs7197091	16	4514	-.152 (.025)	1.81176e-09	5.933 (3.056)	0.0523357	-39.653 (21.63)	0.066769		2820	-.141 (.01)	1.06408e-41	.037 (.095)	0.694985	-.261 (.678)	0.700801
butyrylcarnitine	FN-BMD	-.555 (.195)	0.0043487		rs4767913	12	4194	-.236 (.041)	1.21571e-08	-10.392 (4.633)	0.0250015	44.389 (21.577)	0.0396644		2820	-.128 (.01)	3.41906e-36	.078 (.092)	0.393278	-.635 (.719)	0.377001
butyrylcarnitine	SP-BMD	-.267 (.15)	0.0750448		rs649622	12	3912	-.358 (.043)	1.15237e-16	15.673 (6.61)	0.0178229	-43.784 (18.761)	0.0196046		2844	-.163 (.011)	2.58383e-45	.031 (.083)	0.706006	-.183 (.512)	0.720702
butyrylcarnitine	TH-BMD	-.566 (.183)	0.0020084		rs3794215	12	4475	.599 (.025)	0	-7.711 (2.914)	0.00820004	-12.874 (4.899)	0.00859143		2820	-.141 (.01)	1.06408e-41	.078 (.092)	0.393278	-.577 (.654)	0.377461
myristoleate (14:1n5)	FN-BMD	-.484 (.202)	0.0164285												2820	-.128 (.01)	3.41906e-36	.019 (.093)	0.837162	-.187 (.726)	0.796925
myristoleate (14:1n5)	SP-BMD	-.161 (.153)	0.291245												2844	-.163 (.011)	2.58383e-45	.038 (.082)	0.644593	-.195 (.503)	0.698317
myristoleate (14:1n5)	TH-BMD	-.399 (.196)	0.0417165												2820	-.141 (.01)	1.06408e-41	.019 (.093)	0.837162	-.17 (.66)	0.796974
dehydroisoandrosterone sulfate (DHEA-S)	FN-BMD	.559 (.183)	0.0022246		rs9632722	7	4620	-.196 (.038)	3.7238e-07	-9.959 (4.456)	0.0255143	50.16 (23.554)	0.0332079		2820	-.128 (.01)	3.41906e-36	-.047 (.086)	0.580935	.35 (.669)	0.601489
dehydroisoandrosterone sulfate (DHEA-S)	SP-BMD	.419 (.138)	0.00243327		rs10273424	7	4598	-.197 (.039)	3.639e-07	-11.609 (5.956)	0.0513994	59.325 (31.341)	0.0583747		2844	-.163 (.011)	2.58383e-45	-.061 (.077)	0.432322	.387 (.473)	0.413785
dehydroisoandrosterone sulfate (DHEA-S)	TH-BMD	.789 (.174)	6.15997e-06		rs10273424	7	4598	-.197 (.039)	3.639e-07	-7.628 (4.556)	0.0942407	38.199 (23.082)	0.0979299		2820	-.141 (.01)	1.06408e-41	-.047 (.086)	0.580935	.318 (.608)	0.601149
3-methylxanthine	FN-BMD	-.191 (.226)	0.397977												2820	-.128 (.01)	3.41906e-36	-.138 (.107)	0.199728	1.068 (.862)	0.215364
3-methylxanthine	SP-BMD	-.05 (.175)	0.773507												2844	-.163 (.011)	2.58383e-45	-.065 (.097)	0.504657	.367 (.575)	0.52291
3-methylxanthine	TH-BMD	-.229 (.215)	0.286483												2820	-.141 (.01)	1.06408e-41	-.138 (.107)	0.199728	.969 (.778)	0.21294
propionylcarnitine	FN-BMD	-.135 (.189)	0.473331		rs12772586	10	4645	-.263 (.032)	7.3073e-16	4.386 (3.546)	0.216315	-17.039 (13.987)	0.223156		2820	-.128 (.01)	3.41906e-36	-.008 (.088)	0.931537	.072 (.689)	0.917091
propionylcarnitine	SP-BMD	-.213 (.142)	0.133591		rs4594848	5	4597	-.092 (.023)	7.89563e-05	3.731 (3.528)	0.290365	-39.703 (38.478)	0.302143		2844	-.163 (.011)	2.58383e-45	-.047 (.079)	0.547638	.299 (.482)	0.53478
propionylcarnitine	TH-BMD	-.169 (.18)	0.34557		rs419291	5	4411	.098 (.024)	3.8562e-05	2.657 (2.863)	0.353595	27.366 (30.485)	0.369364		2820	-.141 (.01)	1.06408e-41	-.008 (.088)	0.931537	.065 (.626)	0.917094
caproate (6:0)	FN-BMD	.008 (.207)	0.968846												2820	-.128 (.01)	3.41906e-36	.005 (.098)	0.960776	.027 (.771)	0.971911
caproate (6:0)	SP-BMD	-.034 (.157)	0.828755												2844	-.163 (.011)	2.58383e-45	-.027 (.083)	0.743655	.188 (.507)	0.710759
caproate (6:0)	TH-BMD	-.14 (.2)	0.482773												2820	-.141 (.01)	1.06408e-41	.005 (.098)	0.960776	.025 (.701)	0.971912
caprylate (8:0)	FN-BMD	-.002 (.205)	0.992771												2820	-.128 (.01)	3.41906e-36	-.07 (.096)	0.466171	.655 (.753)	0.384585
caprylate (8:0)	SP-BMD	.025 (.156)	0.873073												2844	-.163 (.011)	2.58383e-45	-.058 (.084)	0.490736	.386 (.512)	0.451868
caprylate (8:0)	TH-BMD	-.122 (.192)	0.524752												2820	-.141 (.01)	1.06408e-41	-.07 (.096)	0.466171	.595 (.684)	0.384679
10-undecenoate (11:1n1)	FN-BMD	.221 (.201)	0.270627		rs11589889	1	4206	.502 (.116)	1.45307e-05	-19.524 (10.575)	0.064978	-39.874 (23.07)	0.0839136		2820	-.128 (.01)	3.41906e-36	-.138 (.095)	0.149063	1.029 (.75)	0.170104
10-undecenoate (11:1n1)	SP-BMD	.121 (.155)	0.436546		rs3862275	1	4446	.352 (.05)	1.95932e-12	12.893 (7.379)	0.0807426	36.725 (21.116)	0.0820024		2844	-.163 (.011)	2.58383e-45	-.076 (.086)	0.375747	.481 (.525)	0.359184
10-undecenoate (11:1n1)	TH-BMD	.354 (.194)	0.0687987		rs7528956	1	4678	.2 (.029)	3.21478e-12	7.097 (3.05)	0.0200548	35.907 (16.202)	0.0266788		2820	-.141 (.01)	1.06408e-41	-.138 (.095)	0.149063	.935 (.678)	0.167771
docosapentaenoate (n3 DPA; 22:5n3)	FN-BMD	-.242 (.203)	0.232899		rs102275	11	4677	-.114 (.025)	6.53554e-06	3.36 (2.747)	0.221324	-29.656 (24.873)	0.23315		2820	-.128 (.01)	3.41906e-36	-.086 (.09)	0.341821	.663 (.709)	0.349458
docosapentaenoate (n3 DPA; 22:5n3)	SP-BMD	-.145 (.15)	0.333731		rs102275	11	4677	-.114 (.025)	6.53554e-06	6.319 (3.574)	0.0771587	-56.651 (33.846)	0.0941741		2844	-.163 (.011)	2.58383e-45	.037 (.081)	0.650595	-.184 (.498)	0.712445
docosapentaenoate (n3 DPA; 22:5n3)	TH-BMD	-.112 (.198)	0.571046		rs102275	11	4677	-.114 (.025)	6.53554e-06	5.017 (2.817)	0.0749823	-44.277 (26.48)	0.0945113		2820	-.141 (.01)	1.06408e-41	-.086 (.09)	0.341821	.602 (.643)	0.348752
phenol sulfate	FN-BMD	.056 (.188)	0.766942												2820	-.128 (.01)	3.41906e-36	-.087 (.094)	0.35433	.67 (.736)	0.362936
phenol sulfate	SP-BMD	-.001 (.143)	0.992716												2844	-.163 (.011)	2.58383e-45	-.11 (.082)	0.179401	.662 (.502)	0.186768
phenol sulfate	TH-BMD	-.067 (.181)	0.713191												2820	-.141 (.01)	1.06408e-41	-.087 (.094)	0.35433	.609 (.669)	0.362663
bilirubin (E,E)	FN-BMD	-.282 (.2)	0.159524		rs1115381	2	4678	-.162 (.027)	1.34502e-09	4.537 (2.893)	0.117	-27.42 (17.681)	0.120935		2820	-.128 (.01)	3.41906e-36	-.165 (.094)	0.0799963	1.221 (.747)	0.102295
bilirubin (E,E)	SP-BMD	-.066 (.159)	0.68005		rs2602364	2	4327	.319 (.028)	3.6698e-29	-6.99 (4.144)	0.0917669	-21.766 (13.092)	0.0963972		2844	-.163 (.011)	2.58383e-45	-.1 (.087)	0.25112	.603 (.533)	0.257263
bilirubin (E,E)	TH-BMD	0 (.194)	0.998467		rs11690786	2	4463	.282 (.027)	3.2121e-25	-4.669 (3.054)	0.126516	-16.658 (11.026)	0.13084		2820	-.141 (.01)	1.06408e-41	-.165 (.094)	0.0799963	1.109 (.677)	0.101197
heme	FN-BMD	.125 (.244)	0.608826												2820	-.128 (.01)	3.41906e-36	-.026 (.112)	0.818993	.108 (.842)	0.897867
heme	SP-BMD	.242 (.185)	0.190453												2844	-.163 (.011)	2.58383e-45	-.021 (.096)	0.82423	.136 (.578)	0.81452
heme	TH-BMD	.134 (.238)	0.573645												2820	-.141 (.01)	1.06408e-41	-.026 (.112)	0.818993	.1 (.775)	0.897865
1-linoleoylglycerophosphoethanolamine	FN-BMD	-.052 (.193)	0.788734		rs2526678	11	4199	.213 (.05)	2.60447e-05	-11.833 (5.904)	0.0451591	-55.806 (30.5)	0.067297		2820	-.128 (.01)	3.41906e-36	.086 (.095)	0.36697	-.646 (.747)	0.387425
1-linoleoylglycerophosphoethanolamine	SP-BMD	-.064 (.156)	0.682727		rs174528	11	4257	.204 (.026)	4.12108e-15	6.764 (3.655)	0.0643316	32.926 (18.316)	0.0722372		2844	-.163 (.011)	2.58383e-45	.056 (.086)	0.514176	-.363 (.526)	0.48962
1-linoleoylglycerophosphoethanolamine	TH-BMD	-.137 (.185)	0.461022		rs174528	11	4257	.204 (.026)	4.12108e-15	5.287 (2.842)	0.062996	26.024 (14.365)	0.070049		2820	-.141 (.01)	1.06408e-41	.086 (.095)	0.36697	-.587 (.678)	0.386691
3-dehydrocarnitine	FN-BMD	-.074 (.199)	0.709298		rs274550	5	4634	-.223 (.032)	1.9588e-12	-4.756 (3.403)	0.162387	21.19 (15.471)	0.170776		2820	-.128 (.01)	3.41906e-36	-.015 (.091)	0.867755	.086 (.716)	0.904088
3-dehydrocarnitine	SP-BMD	-.014 (.153)	0.926783		rs274551	5	4623	-.237 (.032)	1.71787e-13	-7.118 (4.574)	0.119756	29.641 (19.386)	0.126267		2844	-.163 (.011)	2.58383e-45	.051 (.082)	0.531908	-.28 (.503)	0.577559
3-dehydrocarnitine	TH-BMD	-.193 (.192)	0.314826		rs7705826	5	4678	-.225 (.031)	8.20589e-13	-5.19 (3.471)	0.135042	22.877 (15.674)	0.144412		2820	-.141 (.01)	1.06408e-41	-.015 (.091)	0.867755	.078 (.65)	0.904109
pyroglutamine	FN-BMD	.121 (.207)	0.557671		rs11062357	12	3797	.127 (.027)	2.19943e-06	-5.94 (2.903)	0.0408977	-46.596 (25.284)	0.0653419		2820	-.128 (.01)	3.41906e-36	-.145 (.095)	0.126434	1.028 (.743)	0.166725
pyroglutamine	SP-BMD	.208 (.162)	0.198407		rs4980880	12	4096	-.189 (.039)	1.70559e-06	8.528 (5.486)	0.120229	-45.815 (31.699)	0.148371		2844	-.163 (.011)	2.58383e-45	-.106 (.088)	0.22943	.64 (.538)	0.233976
pyroglutamine	TH-BMD	.187 (.194)	0.337374		rs17279437	3	4479	.366 (.042)	1.03824e-17	7.545 (4.763)	0.113295	20.354 (13.042)	0.118606		2820	-.141 (.01)	1.06408e-41	-.145 (.095)	0.126434	.934 (.674)	0.165698
C-glycosyltryptophan	FN-BMD	-.675 (.174)	0.000102517												2820	-.128 (.01)	3.41906e-36	-.05 (.088)	0.56851	.359 (.685)	0.599938
C-glycosyltryptophan	SP-BMD	-.276 (.135)	0.0408154												2844	-.163 (.011)	2.58383e-45	-.028 (.081)	0.727827	.176 (.496)	0.723353
C-glycosyltryptophan	TH-BMD	-.7 (.17)	4.17334e-05												2820	-.141 (.01)	1.06408e-41	-.05 (.088)	0.56851	.327 (.622)	0.599674
HWESASXX	FN-BMD	.434 (.225)	0.0543471												2820	-.128 (.01)	3.41906e-36	-.241 (.11)	0.0286767	1.808 (.863)	0.0361572
HWESASXX	SP-BMD	.092 (.168)	0.584252												2844	-.163 (.011)	2.58383e-45	-.099 (.094)	0.289372	.63 (.576)	0.274493
HWESASXX	TH-BMD	.191 (.213)	0.368773												2820	-.141 (.01)	1.06408e-41	-.241 (.11)	0.0286767	1.643 (.785)	0.0362873
adrenate (22:4n6)	FN-BMD	-.28 (.202)	0.166613		rs174555	11	4664	-.185 (.025)	3.82865e-13	4.419 (2.86)	0.122436	-23.743 (15.596)	0.127922		2820	-.128 (.01)	3.41906e-36	.115 (.098)	0.239873	-.897 (.766)	0.241797
adrenate (22:4n6)	SP-BMD	.008 (.157)	0.957187		rs174528	11	4257	-.174 (.025)	6.74142e-12	6.764 (3.655)	0.0643316	-38.889 (21.602)	0.071823		2844	-.163 (.011)	2.58383e-45	.108 (.088)	0.221956	-.635 (.543)	0.242252
adrenate (22:4n6)	TH-BMD	-.128 (.199)	0.520607		rs174528	11	4257	-.174 (.025)	6.74142e-12	5.287 (2.842)	0.062996	-30.212 (16.644)	0.0694925		2820	-.141 (.01)	1.06408e-41	.115 (.098)	0.239873	-.815 (.698)	0.243203
ADSGEGDFXAEGGGVR	FN-BMD	.386 (.221)	0.0813345												2820	-.128 (.01)	3.41906e-36	-.202 (.107)	0.0587991	1.42 (.825)	0.0853212
ADSGEGDFXAEGGGVR	SP-BMD	-.039 (.18)	0.828618												2844	-.163 (.011)	2.58383e-45	-.101 (.101)	0.320239	.629 (.636)	0.322995
ADSGEGDFXAEGGGVR	TH-BMD	.207 (.21)	0.326626												2820	-.141 (.01)	1.06408e-41	-.202 (.107)	0.0587991	1.297 (.752)	0.0848648
1-arachidonoylglycerophosphocholine	FN-BMD	-.133 (.203)	0.511406		rs2526678	11	4199	-.305 (.051)	1.89844e-09	-11.833 (5.904)	0.0451591	38.746 (19.952)	0.0521476		2820	-.128 (.01)	3.41906e-36	-.221 (.096)	0.0219111	1.79 (.777)	0.0213225
1-arachidonoylglycerophosphocholine	SP-BMD	.22 (.164)	0.179572		rs174634	11	4245	-.156 (.028)	3.00388e-08	9.627 (4.333)	0.0263996	-60.747 (29.967)	0.0426501		2844	-.163 (.011)	2.58383e-45	-.145 (.086)	0.0924918	.895 (.524)	0.0877482
1-arachidonoylglycerophosphocholine	TH-BMD	-.037 (.195)	0.847916		rs174528	11	4257	-.32 (.025)	7.40381e-37	5.287 (2.842)	0.062996	-16.734 (9.134)	0.0669423		2820	-.141 (.01)	1.06408e-41	-.221 (.096)	0.0219111	1.626 (.701)	0.0204481
1-palmitoleoylglycerophosphocholine	FN-BMD	-.439 (.208)	0.0347263												2820	-.128 (.01)	3.41906e-36	-.059 (.098)	0.544464	.392 (.768)	0.609996
1-palmitoleoylglycerophosphocholine	SP-BMD	.051 (.165)	0.757448												2844	-.163 (.011)	2.58383e-45	-.08 (.088)	0.364341	.521 (.536)	0.330301
1-palmitoleoylglycerophosphocholine	TH-BMD	-.443 (.201)	0.0279705												2820	-.141 (.01)	1.06408e-41	-.059 (.098)	0.544464	.356 (.698)	0.61012
gamma-tocopherol	FN-BMD	-.569 (.188)	0.00253086												2820	-.128 (.01)	3.41906e-36	-.106 (.088)	0.227154	.898 (.698)	0.198193
gamma-tocopherol	SP-BMD	-.212 (.149)	0.153131												2844	-.163 (.011)	2.58383e-45	-.041 (.077)	0.591809	.275 (.471)	0.559698
gamma-tocopherol	TH-BMD	-.328 (.181)	0.069642												2820	-.141 (.01)	1.06408e-41	-.106 (.088)	0.227154	.816 (.631)	0.196187
gamma-glutamylphenylalanine	FN-BMD	-.189 (.196)	0.333942												2820	-.128 (.01)	3.41906e-36	.134 (.09)	0.133624	-1.117 (.705)	0.112949
gamma-glutamylphenylalanine	SP-BMD	-.194 (.154)	0.208473												2844	-.163 (.011)	2.58383e-45	.126 (.081)	0.121283	-.775 (.501)	0.1217
gamma-glutamylphenylalanine	TH-BMD	-.286 (.184)	0.120611												2820	-.141 (.01)	1.06408e-41	.134 (.09)	0.133624	-1.015 (.639)	0.112216
isobutyrylcarnitine	FN-BMD	.136 (.206)	0.508819		rs648253	6	4284	-.219 (.026)	1.59077e-16	-5.321 (2.855)	0.0624943	24.662 (13.583)	0.0694354		2820	-.128 (.01)	3.41906e-36	-.101 (.094)	0.285014	.746 (.737)	0.311069
isobutyrylcarnitine	SP-BMD	.038 (.158)	0.808149		rs2404602	15	4163	.162 (.025)	1.06173e-10	-7.803 (3.64)	0.0321485	-47.482 (23.163)	0.0403705		2844	-.163 (.011)	2.58383e-45	-.083 (.085)	0.332741	.481 (.521)	0.355428
isobutyrylcarnitine	TH-BMD	.185 (.196)	0.346158		rs648253	6	4284	-.219 (.026)	1.59077e-16	-6.341 (2.937)	0.0309381	29.386 (14.152)	0.0378452		2820	-.141 (.01)	1.06408e-41	-.101 (.094)	0.285014	.678 (.668)	0.309883
pseudouridine	FN-BMD	-.424 (.176)	0.016425												2820	-.128 (.01)	3.41906e-36	-.081 (.087)	0.348089	.593 (.683)	0.384985
pseudouridine	SP-BMD	-.158 (.141)	0.263505												2844	-.163 (.011)	2.58383e-45	-.025 (.084)	0.762963	.169 (.512)	0.740713
pseudouridine	TH-BMD	-.337 (.176)	0.0560145												2820	-.141 (.01)	1.06408e-41	-.081 (.087)	0.348089	.539 (.62)	0.384335
palmitoleate (16:1n7)	FN-BMD	-.519 (.205)	0.0114925												2820	-.128 (.01)	3.41906e-36	-.043 (.093)	0.645709	.299 (.728)	0.680653
palmitoleate (16:1n7)	SP-BMD	-.17 (.154)	0.268669												2844	-.163 (.011)	2.58383e-45	.018 (.082)	0.830393	-.06 (.502)	0.904077
palmitoleate (16:1n7)	TH-BMD	-.422 (.197)	0.0326267												2820	-.141 (.01)	1.06408e-41	-.043 (.093)	0.645709	.272 (.66)	0.680318
alpha-ketoglutarate	FN-BMD	.068 (.201)	0.734044												2820	-.128 (.01)	3.41906e-36	-.152 (.097)	0.1179	1.167 (.767)	0.128256
alpha-ketoglutarate	SP-BMD	.122 (.155)	0.431825												2844	-.163 (.011)	2.58383e-45	-.085 (.087)	0.326909	.537 (.53)	0.311468
alpha-ketoglutarate	TH-BMD	.142 (.2)	0.476911												2820	-.141 (.01)	1.06408e-41	-.152 (.097)	0.1179	1.06 (.695)	0.127242
erythronate	FN-BMD	-.404 (.197)	0.0401												2820	-.128 (.01)	3.41906e-36	-.044 (.088)	0.613875	.263 (.689)	0.702145
erythronate	SP-BMD	-.008 (.151)	0.958962												2844	-.163 (.011)	2.58383e-45	-.009 (.08)	0.910523	.045 (.488)	0.927215
erythronate	TH-BMD	-.281 (.191)	0.141742												2820	-.141 (.01)	1.06408e-41	-.044 (.088)	0.613875	.239 (.625)	0.702067
lathosterol	FN-BMD	.093 (.225)	0.678573												2820	-.128 (.01)	3.41906e-36	-.033 (.104)	0.746883	.183 (.775)	0.813223
lathosterol	SP-BMD	-.072 (.174)	0.678931												2844	-.163 (.011)	2.58383e-45	-.036 (.092)	0.698681	.25 (.567)	0.659376
lathosterol	TH-BMD	.016 (.218)	0.93977												2820	-.141 (.01)	1.06408e-41	-.033 (.104)	0.746883	.164 (.692)	0.813241
eicosenoate (20:1n9 or 11)	FN-BMD	-.201 (.195)	0.303863												2820	-.128 (.01)	3.41906e-36	-.064 (.091)	0.48135	.523 (.712)	0.462431
eicosenoate (20:1n9 or 11)	SP-BMD	-.152 (.149)	0.307416												2844	-.163 (.011)	2.58383e-45	-.01 (.082)	0.907157	.112 (.503)	0.824587
eicosenoate (20:1n9 or 11)	TH-BMD	-.15 (.191)	0.432321												2820	-.141 (.01)	1.06408e-41	-.064 (.091)	0.48135	.475 (.646)	0.461696
1-eicosatrienoylglycerophosphocholine	FN-BMD	.003 (.198)	0.98659		rs174555	11	4664	.14 (.026)	5.40291e-08	4.419 (2.86)	0.122436	31.046 (20.707)	0.133801		2820	-.128 (.01)	3.41906e-36	-.149 (.097)	0.124743	1.229 (.765)	0.108201
1-eicosatrienoylglycerophosphocholine	SP-BMD	.273 (.164)	0.0955792		rs174555	11	4664	.14 (.026)	5.40291e-08	6.533 (3.791)	0.0849841	46.641 (27.912)	0.0947195		2844	-.163 (.011)	2.58383e-45	-.105 (.085)	0.216813	.642 (.519)	0.215563
1-eicosatrienoylglycerophosphocholine	TH-BMD	-.011 (.197)	0.954699		rs174555	11	4664	.14 (.026)	5.40291e-08	5.068 (2.943)	0.0851922	35.603 (21.305)	0.0946919		2820	-.141 (.01)	1.06408e-41	-.149 (.097)	0.124743	1.116 (.696)	0.10845
1-docosahexaenoylglycerophosphocholine	FN-BMD	.106 (.188)	0.572861												2820	-.128 (.01)	3.41906e-36	-.173 (.095)	0.069575	1.378 (.755)	0.0677641
1-docosahexaenoylglycerophosphocholine	SP-BMD	.031 (.152)	0.835886												2844	-.163 (.011)	2.58383e-45	-.147 (.086)	0.0874413	.92 (.526)	0.0804377
1-docosahexaenoylglycerophosphocholine	TH-BMD	.01 (.185)	0.955457												2820	-.141 (.01)	1.06408e-41	-.173 (.095)	0.069575	1.253 (.687)	0.0680745
1-eicosadienoylglycerophosphocholine	FN-BMD	-.026 (.19)	0.890353												2820	-.128 (.01)	3.41906e-36	-.147 (.093)	0.113503	1.182 (.73)	0.105271
1-eicosadienoylglycerophosphocholine	SP-BMD	.165 (.148)	0.266052												2844	-.163 (.011)	2.58383e-45	-.11 (.087)	0.206031	.684 (.528)	0.194952
1-eicosadienoylglycerophosphocholine	TH-BMD	.088 (.185)	0.636063												2820	-.141 (.01)	1.06408e-41	-.147 (.093)	0.113503	1.074 (.664)	0.105759
piperine	FN-BMD	.213 (.201)	0.290039												2820	-.128 (.01)	3.41906e-36	-.017 (.095)	0.859535	.12 (.746)	0.872226
piperine	SP-BMD	.137 (.157)	0.382986												2844	-.163 (.011)	2.58383e-45	-.059 (.089)	0.504415	.363 (.541)	0.502044
piperine	TH-BMD	.361 (.2)	0.0711794												2820	-.141 (.01)	1.06408e-41	-.017 (.095)	0.859535	.109 (.677)	0.872187
octanoylcarnitine	FN-BMD	-.393 (.199)	0.0488163		rs6833533	4	3182	-.157 (.034)	3.61984e-06	-7.379 (3.935)	0.060916	46.891 (27.387)	0.0868673		2820	-.128 (.01)	3.41906e-36	-.084 (.094)	0.371982	.62 (.742)	0.403358
octanoylcarnitine	SP-BMD	-.072 (.15)	0.629223		rs3210749	4	4539	.135 (.024)	2.09955e-08	-6.384 (3.555)	0.0726625	-47.047 (27.251)	0.0842706		2844	-.163 (.011)	2.58383e-45	.056 (.088)	0.527236	-.339 (.54)	0.530278
octanoylcarnitine	TH-BMD	-.262 (.195)	0.180307		rs6833533	4	3182	-.157 (.034)	3.61984e-06	-6.814 (4.072)	0.0943877	43.302 (27.861)	0.120133		2820	-.141 (.01)	1.06408e-41	-.084 (.094)	0.371982	.563 (.673)	0.402898
alpha-hydroxyisovalerate	FN-BMD	.213 (.195)	0.275355		rs1520884	11	4159	.2 (.028)	1.1866e-12	8.925 (3.155)	0.00471098	42.983 (16.804)	0.0105328		2820	-.128 (.01)	3.41906e-36	-.282 (.096)	0.00337518	2.124 (.759)	0.00513709
alpha-hydroxyisovalerate	SP-BMD	.478 (.151)	0.00159855		rs11024614	11	4258	.204 (.025)	5.65334e-16	9.217 (3.749)	0.0140191	42.579 (18.837)	0.023794		2844	-.163 (.011)	2.58383e-45	-.248 (.087)	0.00458606	1.515 (.535)	0.00464502
alpha-hydroxyisovalerate	TH-BMD	.461 (.184)	0.012437		rs1520884	11	4159	.2 (.028)	1.1866e-12	6.834 (3.236)	0.0347859	32.529 (16.449)	0.0479777		2820	-.141 (.01)	1.06408e-41	-.282 (.096)	0.00337518	1.944 (.688)	0.00475871
N-acetylthreonine	FN-BMD	.018 (.181)	0.921551												2820	-.128 (.01)	3.41906e-36	-.1 (.089)	0.260258	.725 (.692)	0.294496
N-acetylthreonine	SP-BMD	.255 (.139)	0.0669569												2844	-.163 (.011)	2.58383e-45	-.101 (.081)	0.209628	.609 (.493)	0.216535
N-acetylthreonine	TH-BMD	-.045 (.178)	0.800735												2820	-.141 (.01)	1.06408e-41	-.1 (.089)	0.260258	.659 (.63)	0.295601
decanoylcarnitine	FN-BMD	-.301 (.206)	0.143568		rs6833533	4	3182	-.159 (.034)	4.02839e-06	-7.379 (3.935)	0.060916	46.525 (27.119)	0.0862392		2820	-.128 (.01)	3.41906e-36	-.15 (.098)	0.126097	1.179 (.775)	0.127883
decanoylcarnitine	SP-BMD	.029 (.152)	0.847776		rs3210749	4	4539	.134 (.024)	1.98607e-08	-6.384 (3.555)	0.0726625	-47.205 (27.496)	0.0860117		2844	-.163 (.011)	2.58383e-45	.002 (.091)	0.986346	-.009 (.555)	0.987436
decanoylcarnitine	TH-BMD	-.172 (.2)	0.389075		rs6833533	4	3182	-.159 (.034)	4.02839e-06	-6.814 (4.072)	0.0943877	42.965 (27.618)	0.119794		2820	-.141 (.01)	1.06408e-41	-.15 (.098)	0.126097	1.071 (.702)	0.127001
1-palmitoylglycerophosphocholine	FN-BMD	.001 (.192)	0.996923												2820	-.128 (.01)	3.41906e-36	-.143 (.092)	0.119915	1.147 (.732)	0.117048
1-palmitoylglycerophosphocholine	SP-BMD	.237 (.159)	0.137708												2844	-.163 (.011)	2.58383e-45	-.158 (.084)	0.0584138	.967 (.51)	0.0578267
1-palmitoylglycerophosphocholine	TH-BMD	.073 (.184)	0.689979												2820	-.141 (.01)	1.06408e-41	-.143 (.092)	0.119915	1.042 (.663)	0.116229
1-heptadecanoylglycerophosphocholine	FN-BMD	-.253 (.19)	0.183105												2820	-.128 (.01)	3.41906e-36	-.145 (.09)	0.105472	1.113 (.714)	0.118739
1-heptadecanoylglycerophosphocholine	SP-BMD	-.226 (.15)	0.131608												2844	-.163 (.011)	2.58383e-45	-.129 (.082)	0.117062	.814 (.507)	0.108319
1-heptadecanoylglycerophosphocholine	TH-BMD	-.241 (.181)	0.183742												2820	-.141 (.01)	1.06408e-41	-.145 (.09)	0.105472	1.012 (.648)	0.118291
1-oleoylglycerophosphocholine	FN-BMD	-.313 (.199)	0.116786												2820	-.128 (.01)	3.41906e-36	-.141 (.094)	0.13197	1.11 (.744)	0.135912
1-oleoylglycerophosphocholine	SP-BMD	.068 (.161)	0.673434												2844	-.163 (.011)	2.58383e-45	-.147 (.084)	0.0795829	.901 (.511)	0.0778702
1-oleoylglycerophosphocholine	TH-BMD	-.252 (.193)	0.19233												2820	-.141 (.01)	1.06408e-41	-.141 (.094)	0.13197	1.009 (.677)	0.136303
1-stearoylglycerophosphocholine	FN-BMD	-.196 (.192)	0.30594												2820	-.128 (.01)	3.41906e-36	-.036 (.091)	0.694375	.268 (.715)	0.707863
1-stearoylglycerophosphocholine	SP-BMD	-.015 (.149)	0.919019												2844	-.163 (.011)	2.58383e-45	-.074 (.08)	0.352844	.467 (.491)	0.340655
1-stearoylglycerophosphocholine	TH-BMD	-.28 (.18)	0.121207												2820	-.141 (.01)	1.06408e-41	-.036 (.091)	0.694375	.243 (.65)	0.707977
5-dodecenoate (12:1n7)	FN-BMD	-.578 (.197)	0.00344756												2820	-.128 (.01)	3.41906e-36	.019 (.092)	0.839903	-.194 (.721)	0.788189
5-dodecenoate (12:1n7)	SP-BMD	-.14 (.15)	0.350503												2844	-.163 (.011)	2.58383e-45	.073 (.081)	0.369822	-.426 (.497)	0.391097
5-dodecenoate (12:1n7)	TH-BMD	-.499 (.19)	0.00874564												2820	-.141 (.01)	1.06408e-41	.019 (.092)	0.839903	-.176 (.655)	0.788245
stearidonate (18:4n3)	FN-BMD	-.408 (.194)	0.0358029		rs174555	11	4664	-.152 (.025)	3.04174e-09	4.419 (2.86)	0.122436	-28.989 (19.073)	0.12854		2820	-.128 (.01)	3.41906e-36	-.039 (.088)	0.655581	.32 (.695)	0.645045
stearidonate (18:4n3)	SP-BMD	-.162 (.15)	0.278608		rs174528	11	4257	-.12 (.026)	2.87449e-06	6.764 (3.655)	0.0643316	-57.102 (32.804)	0.0817357		2844	-.163 (.011)	2.58383e-45	.028 (.081)	0.727449	-.14 (.496)	0.777371
stearidonate (18:4n3)	TH-BMD	-.312 (.19)	0.100675		rs174528	11	4257	-.12 (.026)	2.87449e-06	5.287 (2.842)	0.062996	-44.012 (24.996)	0.0782819		2820	-.141 (.01)	1.06408e-41	-.039 (.088)	0.655581	.291 (.631)	0.644979
10-heptadecenoate (17:1n7)	FN-BMD	-.317 (.206)	0.124276												2820	-.128 (.01)	3.41906e-36	-.093 (.095)	0.324377	.709 (.746)	0.341621
10-heptadecenoate (17:1n7)	SP-BMD	-.197 (.157)	0.208475												2844	-.163 (.011)	2.58383e-45	-.019 (.084)	0.820013	.161 (.513)	0.753914
10-heptadecenoate (17:1n7)	TH-BMD	-.272 (.198)	0.170312												2820	-.141 (.01)	1.06408e-41	-.093 (.095)	0.324377	.644 (.676)	0.340653
10-nonadecenoate (19:1n9)	FN-BMD	-.185 (.201)	0.358676												2820	-.128 (.01)	3.41906e-36	-.048 (.095)	0.608315	.382 (.743)	0.607333
10-nonadecenoate (19:1n9)	SP-BMD	-.091 (.154)	0.554103												2844	-.163 (.011)	2.58383e-45	-.022 (.084)	0.797229	.176 (.516)	0.733626
10-nonadecenoate (19:1n9)	TH-BMD	-.157 (.194)	0.417978												2820	-.141 (.01)	1.06408e-41	-.048 (.095)	0.608315	.347 (.674)	0.606949
epiandrosterone sulfate	FN-BMD	6.55 (1.94)	0.00073		rs4646450	7	4638	-.345 (.034)	3.1e-23	-10.23 (3.5)	0.0035	29.6 (10.5)	0.0047		2820	-.128 (.01)	3.41906e-36	-.11 (.094)	0.244548	.883 (.731)	0.227081
epiandrosterone sulfate	SP-BMD	7.22 (2.45)	0.0033		rs4646450	7	4638	-.345 (.034)	3.1e-23	-11.4 (4.58)	0.0129	33.3 (13.5)	0.014		2844	-.163 (.011)	2.58383e-45	-.105 (.082)	0.200365	.657 (.503)	0.191336
epiandrosterone sulfate	TH-BMD	9.59 (1.98)	1.4e-06		rs4646450	7	4638	-.345 (.034)	3.1e-23	-10.25 (3.63)	0.0048	29.6 (11)	0.0073		2820	-.141 (.01)	1.06408e-41	-.11 (.094)	0.244548	.803 (.664)	0.226914
linolenate [alpha or gamma; (18:3n3 or 6)]	FN-BMD	-.516 (.201)	0.0104167												2820	-.128 (.01)	3.41906e-36	-.035 (.092)	0.703109	.288 (.721)	0.689859
linolenate [alpha or gamma; (18:3n3 or 6)]	SP-BMD	-.296 (.15)	0.0484245												2844	-.163 (.011)	2.58383e-45	.074 (.081)	0.35703	-.407 (.492)	0.408263
linolenate [alpha or gamma; (18:3n3 or 6)]	TH-BMD	-.375 (.196)	0.0565364												2820	-.141 (.01)	1.06408e-41	-.035 (.092)	0.703109	.261 (.654)	0.689376
bilirubin (E,Z or Z,E)	FN-BMD	-.154 (.259)	0.551759		rs7564935	2	2910	.244 (.03)	6.30444e-16	1.847 (2.824)	0.513075	18.804 (14.25)	0.186985		2820	-.128 (.01)	3.41906e-36	-.006 (.113)	0.959725	0 (.891)	0.999785
bilirubin (E,Z or Z,E)	SP-BMD	-.014 (.203)	0.944259		rs7571337	2	2958	.269 (.029)	1.12165e-19	-5.191 (3.598)	0.149283	-35.764 (17.009)	0.0354984		2844	-.163 (.011)	2.58383e-45	.01 (.103)	0.925181	-.053 (.619)	0.93146
bilirubin (E,Z or Z,E)	TH-BMD	-.035 (.257)	0.891696		rs7564935	2	2910	.244 (.03)	6.30444e-16	.586 (2.861)	0.837747	13.775 (14.132)	0.329676		2820	-.141 (.01)	1.06408e-41	-.006 (.113)	0.959725	0 (.78)	0.999785
1-arachidonoylglycerophosphoinositol	FN-BMD	-.193 (.194)	0.320168		rs174555	11	4664	-.171 (.024)	2.24774e-12	4.419 (2.86)	0.122436	-26.018 (17.12)	0.128571		2820	-.128 (.01)	3.41906e-36	-.134 (.094)	0.15126	1.081 (.745)	0.146685
1-arachidonoylglycerophosphoinositol	SP-BMD	-.084 (.144)	0.559024		rs174528	11	4257	-.153 (.025)	4.96394e-10	6.764 (3.655)	0.0643316	-44.515 (24.73)	0.0718523		2844	-.163 (.011)	2.58383e-45	-.128 (.083)	0.124131	.808 (.513)	0.11572
1-arachidonoylglycerophosphoinositol	TH-BMD	-.262 (.185)	0.156527		rs174528	11	4257	-.153 (.025)	4.96394e-10	5.287 (2.842)	0.062996	-34.561 (19.209)	0.0719936		2820	-.141 (.01)	1.06408e-41	-.134 (.094)	0.15126	.982 (.673)	0.144801
asparagine	FN-BMD	.337 (.19)	0.07613												2820	-.128 (.01)	3.41906e-36	-.004 (.093)	0.961992	.138 (.729)	0.8498
asparagine	SP-BMD	.398 (.151)	0.00833031												2844	-.163 (.011)	2.58383e-45	-.11 (.084)	0.191727	.673 (.514)	0.190638
asparagine	TH-BMD	.357 (.183)	0.0508393												2820	-.141 (.01)	1.06408e-41	-.004 (.093)	0.961992	.125 (.663)	0.849803
stachydrine	FN-BMD	.113 (.194)	0.559883												2820	-.128 (.01)	3.41906e-36	.126 (.094)	0.183406	-1.081 (.751)	0.150065
stachydrine	SP-BMD	.107 (.152)	0.481463												2844	-.163 (.011)	2.58383e-45	.094 (.084)	0.258847	-.574 (.514)	0.264574
stachydrine	TH-BMD	.205 (.192)	0.284819												2820	-.141 (.01)	1.06408e-41	.126 (.094)	0.183406	-.983 (.68)	0.148611
1-methylxanthine	FN-BMD	.329 (.235)	0.160874												2820	-.128 (.01)	3.41906e-36	.057 (.114)	0.613228	-.448 (.9)	0.61906
1-methylxanthine	SP-BMD	.048 (.192)	0.804297												2844	-.163 (.011)	2.58383e-45	.031 (.103)	0.760896	-.224 (.676)	0.740325
1-methylxanthine	TH-BMD	.197 (.229)	0.38932												2820	-.141 (.01)	1.06408e-41	.057 (.114)	0.613228	-.412 (.827)	0.6185
7-methylxanthine	FN-BMD	-.152 (.221)	0.492352												2820	-.128 (.01)	3.41906e-36	-.029 (.105)	0.779622	.256 (.814)	0.75309
7-methylxanthine	SP-BMD	-.2 (.165)	0.226344												2844	-.163 (.011)	2.58383e-45	.04 (.093)	0.663652	-.229 (.559)	0.682129
7-methylxanthine	TH-BMD	-.136 (.21)	0.518165												2820	-.141 (.01)	1.06408e-41	-.029 (.105)	0.779622	.236 (.748)	0.752821
1-methylurate	FN-BMD	-.136 (.222)	0.540819												2820	-.128 (.01)	3.41906e-36	-.059 (.109)	0.588391	.475 (.807)	0.556255
1-methylurate	SP-BMD	-.102 (.176)	0.560772												2844	-.163 (.011)	2.58383e-45	-.185 (.097)	0.0571202	1.098 (.593)	0.0642049
1-methylurate	TH-BMD	-.107 (.213)	0.615288												2820	-.141 (.01)	1.06408e-41	-.059 (.109)	0.588391	.438 (.743)	0.556058
1,7-dimethylurate	FN-BMD	.35 (.187)	0.0613837												2820	-.128 (.01)	3.41906e-36	-.072 (.088)	0.4098	.547 (.686)	0.424757
1,7-dimethylurate	SP-BMD	.288 (.152)	0.057778												2844	-.163 (.011)	2.58383e-45	-.112 (.083)	0.176258	.667 (.506)	0.18777
1,7-dimethylurate	TH-BMD	.315 (.183)	0.0846034												2820	-.141 (.01)	1.06408e-41	-.072 (.088)	0.4098	.497 (.623)	0.424915
isovalerylcarnitine	FN-BMD	.247 (.193)	0.201796		rs2662314	5	4491	.172 (.034)	4.04803e-07	7.679 (4.002)	0.0551306	44.432 (24.382)	0.068403		2820	-.128 (.01)	3.41906e-36	-.028 (.091)	0.759233	.2 (.712)	0.778882
isovalerylcarnitine	SP-BMD	.25 (.148)	0.0914494		rs736801	5	3410	-.139 (.026)	1.17476e-07	8.298 (4.062)	0.0412042	-59.321 (31.545)	0.0600403		2844	-.163 (.011)	2.58383e-45	-.021 (.081)	0.797607	.138 (.496)	0.781428
isovalerylcarnitine	TH-BMD	.456 (.183)	0.0129116		rs17689550	5	4306	.219 (.041)	1.07704e-07	8.296 (4.828)	0.0859108	38.345 (23.119)	0.0972037		2820	-.141 (.01)	1.06408e-41	-.028 (.091)	0.759233	.182 (.646)	0.778718
stearoylcarnitine	FN-BMD	-.372 (.199)	0.0613305												2820	-.128 (.01)	3.41906e-36	-.09 (.093)	0.329653	.745 (.735)	0.310822
stearoylcarnitine	SP-BMD	.002 (.155)	0.987557												2844	-.163 (.011)	2.58383e-45	-.117 (.086)	0.174144	.722 (.531)	0.174031
stearoylcarnitine	TH-BMD	-.182 (.192)	0.342025												2820	-.141 (.01)	1.06408e-41	-.09 (.093)	0.329653	.678 (.667)	0.309535
1-stearoylglycerophosphoethanolamine	FN-BMD	-.155 (.185)	0.3997												2820	-.128 (.01)	3.41906e-36	.205 (.092)	0.0254656	-1.584 (.732)	0.0304714
1-stearoylglycerophosphoethanolamine	SP-BMD	-.105 (.142)	0.460363												2844	-.163 (.011)	2.58383e-45	.135 (.082)	0.101732	-.835 (.511)	0.102405
1-stearoylglycerophosphoethanolamine	TH-BMD	-.262 (.178)	0.141229												2820	-.141 (.01)	1.06408e-41	.205 (.092)	0.0254656	-1.439 (.663)	0.029887
1-linoleoylglycerophosphocholine	FN-BMD	-.165 (.202)	0.41446												2820	-.128 (.01)	3.41906e-36	-.082 (.096)	0.39559	.697 (.759)	0.35885
1-linoleoylglycerophosphocholine	SP-BMD	.14 (.167)	0.39927												2844	-.163 (.011)	2.58383e-45	-.123 (.084)	0.142709	.753 (.512)	0.141318
1-linoleoylglycerophosphocholine	TH-BMD	-.065 (.197)	0.740803												2820	-.141 (.01)	1.06408e-41	-.082 (.096)	0.39559	.633 (.69)	0.359027
gamma-glutamylisoleucine	FN-BMD	-.177 (.223)	0.426931												2820	-.128 (.01)	3.41906e-36	.116 (.11)	0.289744	-.861 (.823)	0.295893
gamma-glutamylisoleucine	SP-BMD	.02 (.17)	0.906012												2844	-.163 (.011)	2.58383e-45	.08 (.096)	0.406318	-.509 (.592)	0.390011
gamma-glutamylisoleucine	TH-BMD	-.184 (.214)	0.38993												2820	-.141 (.01)	1.06408e-41	.116 (.11)	0.289744	-.788 (.752)	0.294886
laurylcarnitine	FN-BMD	-.173 (.258)	0.502055												2820	-.128 (.01)	3.41906e-36	-.154 (.122)	0.204651	1.254 (1.006)	0.21243
laurylcarnitine	SP-BMD	-.23 (.186)	0.21778												2844	-.163 (.011)	2.58383e-45	-.06 (.109)	0.583108	.337 (.658)	0.608908
laurylcarnitine	TH-BMD	-.176 (.247)	0.475859												2820	-.141 (.01)	1.06408e-41	-.154 (.122)	0.204651	1.113 (.888)	0.210104
isovalerate	FN-BMD	.267 (.21)	0.203768												2820	-.128 (.01)	3.41906e-36	-.024 (.103)	0.818783	.306 (.814)	0.707314
isovalerate	SP-BMD	.194 (.158)	0.219679												2844	-.163 (.011)	2.58383e-45	-.036 (.088)	0.682695	.208 (.538)	0.698362
isovalerate	TH-BMD	.21 (.205)	0.305403												2820	-.141 (.01)	1.06408e-41	-.024 (.103)	0.818783	.277 (.737)	0.707194
7-methylguanine	FN-BMD	-.028 (.223)	0.898701												2820	-.128 (.01)	3.41906e-36	-.032 (.115)	0.781911	.297 (.87)	0.733152
7-methylguanine	SP-BMD	.213 (.178)	0.23068												2844	-.163 (.011)	2.58383e-45	.018 (.103)	0.8635	-.094 (.642)	0.883781
7-methylguanine	TH-BMD	.126 (.207)	0.542122												2820	-.141 (.01)	1.06408e-41	-.032 (.115)	0.781911	.272 (.799)	0.733524
phenylacetylglutamine	FN-BMD	-.078 (.19)	0.682222												2820	-.128 (.01)	3.41906e-36	.017 (.091)	0.855796	-.192 (.715)	0.787779
phenylacetylglutamine	SP-BMD	-.089 (.153)	0.562854												2844	-.163 (.011)	2.58383e-45	-.024 (.083)	0.772422	.141 (.509)	0.781473
phenylacetylglutamine	TH-BMD	-.184 (.184)	0.317545												2820	-.141 (.01)	1.06408e-41	.017 (.091)	0.855796	-.175 (.649)	0.787741
pro-hydroxy-pro	FN-BMD	-1.123 (.202)	3.33365e-08												2820	-.128 (.01)	3.41906e-36	.231 (.095)	0.0148273	-1.815 (.75)	0.0154777
pro-hydroxy-pro	SP-BMD	-1.011 (.155)	8.395e-11												2844	-.163 (.011)	2.58383e-45	.24 (.087)	0.00594024	-1.452 (.529)	0.00605336
pro-hydroxy-pro	TH-BMD	-1.367 (.193)	1.94311e-12												2820	-.141 (.01)	1.06408e-41	.231 (.095)	0.0148273	-1.649 (.675)	0.0144947
N2,N2-dimethylguanosine	FN-BMD	-.336 (.213)	0.113919												2820	-.128 (.01)	3.41906e-36	-.031 (.104)	0.767204	.277 (.767)	0.717624
N2,N2-dimethylguanosine	SP-BMD	-.064 (.166)	0.698322												2844	-.163 (.011)	2.58383e-45	.012 (.096)	0.896918	-.081 (.585)	0.889919
N2,N2-dimethylguanosine	TH-BMD	-.239 (.214)	0.262809												2820	-.141 (.01)	1.06408e-41	-.031 (.104)	0.767204	.252 (.696)	0.717153
oleoylcarnitine	FN-BMD	-.53 (.216)	0.0141439												2820	-.128 (.01)	3.41906e-36	-.097 (.104)	0.348173	.771 (.828)	0.351951
oleoylcarnitine	SP-BMD	-.058 (.169)	0.729985												2844	-.163 (.011)	2.58383e-45	-.088 (.092)	0.342227	.551 (.569)	0.332758
oleoylcarnitine	TH-BMD	-.304 (.208)	0.14452												2820	-.141 (.01)	1.06408e-41	-.097 (.104)	0.348173	.701 (.752)	0.350793
1-arachidonoylglycerophosphoethanolamine	FN-BMD	-.162 (.198)	0.412465		rs1000778	11	4678	-.135 (.027)	7.02528e-07	5.532 (3.001)	0.0653919	-41.911 (24.77)	0.0906486		2820	-.128 (.01)	3.41906e-36	-.033 (.097)	0.730824	.259 (.762)	0.73398
1-arachidonoylglycerophosphoethanolamine	SP-BMD	-.069 (.155)	0.656074		rs174456	11	4612	-.135 (.027)	7.89738e-07	9.353 (4.181)	0.0253643	-68.334 (33.799)	0.0431984		2844	-.163 (.011)	2.58383e-45	-.021 (.086)	0.810078	.118 (.528)	0.82322
1-arachidonoylglycerophosphoethanolamine	TH-BMD	-.198 (.192)	0.30214		rs174528	11	4257	-.234 (.025)	6.34727e-20	5.287 (2.842)	0.062996	-22.81 (12.511)	0.0682642		2820	-.141 (.01)	1.06408e-41	-.033 (.097)	0.730824	.235 (.692)	0.733949
2-palmitoylglycerophosphocholine	FN-BMD	-.187 (.201)	0.351786												2820	-.128 (.01)	3.41906e-36	-.095 (.093)	0.306676	.782 (.738)	0.289436
2-palmitoylglycerophosphocholine	SP-BMD	.034 (.166)	0.836576												2844	-.163 (.011)	2.58383e-45	-.133 (.086)	0.122098	.82 (.526)	0.119441
2-palmitoylglycerophosphocholine	TH-BMD	-.152 (.195)	0.436201												2820	-.141 (.01)	1.06408e-41	-.095 (.093)	0.306676	.71 (.67)	0.289518
2-oleoylglycerophosphocholine	FN-BMD	-.289 (.194)	0.136119												2820	-.128 (.01)	3.41906e-36	-.1 (.095)	0.293362	.838 (.751)	0.264485
2-oleoylglycerophosphocholine	SP-BMD	.187 (.158)	0.236009												2844	-.163 (.011)	2.58383e-45	-.129 (.086)	0.135931	.788 (.53)	0.136738
2-oleoylglycerophosphocholine	TH-BMD	-.164 (.19)	0.387103												2820	-.141 (.01)	1.06408e-41	-.1 (.095)	0.293362	.762 (.682)	0.264143
2-stearoylglycerophosphocholine	FN-BMD	-.157 (.196)	0.422486												2820	-.128 (.01)	3.41906e-36	-.106 (.091)	0.245345	.837 (.725)	0.247954
2-stearoylglycerophosphocholine	SP-BMD	-.022 (.156)	0.886132												2844	-.163 (.011)	2.58383e-45	-.109 (.082)	0.181952	.678 (.503)	0.177417
2-stearoylglycerophosphocholine	TH-BMD	-.192 (.187)	0.305592												2820	-.141 (.01)	1.06408e-41	-.106 (.091)	0.245345	.761 (.659)	0.247989
2-linoleoylglycerophosphocholine	FN-BMD	-.103 (.196)	0.599236												2820	-.128 (.01)	3.41906e-36	-.1 (.094)	0.291551	.803 (.754)	0.287227
2-linoleoylglycerophosphocholine	SP-BMD	.033 (.159)	0.835471												2844	-.163 (.011)	2.58383e-45	-.101 (.084)	0.23054	.643 (.52)	0.216089
2-linoleoylglycerophosphocholine	TH-BMD	.014 (.191)	0.942049												2820	-.141 (.01)	1.06408e-41	-.1 (.094)	0.291551	.726 (.682)	0.286985
1-palmitoylglycerophosphoinositol	FN-BMD	-.15 (.225)	0.504469												2820	-.128 (.01)	3.41906e-36	.041 (.104)	0.695309	-.359 (.791)	0.649883
1-palmitoylglycerophosphoinositol	SP-BMD	-.143 (.173)	0.40809												2844	-.163 (.011)	2.58383e-45	-.017 (.092)	0.852226	.103 (.554)	0.851846
1-palmitoylglycerophosphoinositol	TH-BMD	-.192 (.217)	0.37732												2820	-.141 (.01)	1.06408e-41	.041 (.104)	0.695309	-.323 (.712)	0.650081
catechol sulfate	FN-BMD	.012 (.196)	0.951236												2820	-.128 (.01)	3.41906e-36	.188 (.089)	0.0339145	-1.417 (.703)	0.0440003
catechol sulfate	SP-BMD	-.087 (.161)	0.590675												2844	-.163 (.011)	2.58383e-45	.155 (.08)	0.0535321	-.943 (.497)	0.0576666
catechol sulfate	TH-BMD	-.144 (.187)	0.44331												2820	-.141 (.01)	1.06408e-41	.188 (.089)	0.0339145	-1.287 (.637)	0.0433765
2-methylbutyroylcarnitine	FN-BMD	-.058 (.184)	0.753081												2820	-.128 (.01)	3.41906e-36	-.122 (.089)	0.170816	.902 (.703)	0.199433
2-methylbutyroylcarnitine	SP-BMD	.06 (.141)	0.669845												2844	-.163 (.011)	2.58383e-45	-.104 (.083)	0.209167	.643 (.504)	0.201671
2-methylbutyroylcarnitine	TH-BMD	-.001 (.178)	0.995764												2820	-.141 (.01)	1.06408e-41	-.122 (.089)	0.170816	.819 (.637)	0.198222
hydroxyisovaleroyl carnitine	FN-BMD	-.358 (.239)	0.135213		rs6791884	3	2853	.16 (.031)	3.60771e-07	.839 (3.123)	0.788239	26.908 (22.626)	0.234346		2820	-.128 (.01)	3.41906e-36	.128 (.112)	0.25325	-1.048 (.974)	0.282071
hydroxyisovaleroyl carnitine	SP-BMD	-.334 (.185)	0.0708512		rs6791884	3	2853	.16 (.031)	3.60771e-07	1.214 (4.058)	0.764847	35.976 (30.759)	0.242154		2844	-.163 (.011)	2.58383e-45	.188 (.099)	0.0580192	-1.189 (.636)	0.0613087
hydroxyisovaleroyl carnitine	TH-BMD	-.374 (.227)	0.100298		rs6791884	3	2853	.16 (.031)	3.60771e-07	1.246 (3.131)	0.690767	25.649 (22.939)	0.263506		2820	-.141 (.01)	1.06408e-41	.128 (.112)	0.25325	-.951 (.882)	0.281151
glutaroyl carnitine	FN-BMD	-.183 (.204)	0.369984		rs1110571	16	4538	.13 (.025)	1.27023e-07	5.931 (2.691)	0.0276175	45.491 (22.428)	0.0425273		2820	-.128 (.01)	3.41906e-36	.019 (.093)	0.833888	-.29 (.729)	0.691153
glutaroyl carnitine	SP-BMD	.197 (.147)	0.178253		rs1110571	16	4538	.13 (.025)	1.27023e-07	10.474 (3.466)	0.00254236	79.748 (30.13)	0.00812531		2844	-.163 (.011)	2.58383e-45	-.048 (.086)	0.575788	.307 (.521)	0.556501
glutaroyl carnitine	TH-BMD	-.066 (.196)	0.736914		rs818555	8	3920	-.166 (.027)	6.20133e-10	7.593 (2.945)	0.00999684	-45.917 (19.281)	0.0172431		2820	-.141 (.01)	1.06408e-41	.019 (.093)	0.833888	-.263 (.662)	0.691086
2-tetradecenoyl carnitine	FN-BMD	-.503 (.209)	0.0161664												2820	-.128 (.01)	3.41906e-36	-.114 (.095)	0.228485	.908 (.759)	0.231447
2-tetradecenoyl carnitine	SP-BMD	-.091 (.157)	0.563765												2844	-.163 (.011)	2.58383e-45	-.029 (.085)	0.737596	.177 (.524)	0.73507
2-tetradecenoyl carnitine	TH-BMD	-.314 (.199)	0.114488												2820	-.141 (.01)	1.06408e-41	-.114 (.095)	0.228485	.826 (.688)	0.22998
4-hydroxyhippurate	FN-BMD	.265 (.242)	0.272395												2820	-.128 (.01)	3.41906e-36	-.083 (.118)	0.483664	.566 (.862)	0.511658
4-hydroxyhippurate	SP-BMD	.349 (.198)	0.0779496												2844	-.163 (.011)	2.58383e-45	-.095 (.109)	0.381689	.556 (.649)	0.391277
4-hydroxyhippurate	TH-BMD	.341 (.246)	0.166662												2820	-.141 (.01)	1.06408e-41	-.083 (.118)	0.483664	.519 (.79)	0.510842
1-myristoylglycerophosphocholine	FN-BMD	.107 (.203)	0.598078												2820	-.128 (.01)	3.41906e-36	-.139 (.093)	0.136024	1.072 (.734)	0.144132
1-myristoylglycerophosphocholine	SP-BMD	.288 (.162)	0.0758455												2844	-.163 (.011)	2.58383e-45	-.131 (.087)	0.130225	.823 (.527)	0.118519
1-myristoylglycerophosphocholine	TH-BMD	.205 (.193)	0.289136												2820	-.141 (.01)	1.06408e-41	-.139 (.093)	0.136024	.974 (.668)	0.144804
1-oleoylglycerophosphoethanolamine	FN-BMD	-.302 (.201)	0.133596												2820	-.128 (.01)	3.41906e-36	.068 (.094)	0.473601	-.549 (.735)	0.455489
1-oleoylglycerophosphoethanolamine	SP-BMD	-.133 (.158)	0.398392												2844	-.163 (.011)	2.58383e-45	-.021 (.085)	0.807639	.116 (.521)	0.82374
1-oleoylglycerophosphoethanolamine	TH-BMD	-.424 (.192)	0.02697												2820	-.141 (.01)	1.06408e-41	.068 (.094)	0.473601	-.499 (.667)	0.454825
1-palmitoylglycerophosphoethanolamine	FN-BMD	.082 (.197)	0.67769		rs588136	15	3389	.15 (.033)	4.23553e-06	5.494 (3.819)	0.150407	35.618 (25.89)	0.168911		2820	-.128 (.01)	3.41906e-36	.019 (.095)	0.845303	-.199 (.746)	0.789285
1-palmitoylglycerophosphoethanolamine	SP-BMD	.032 (.158)	0.840494		rs588136	15	3389	.15 (.033)	4.23553e-06	2.124 (4.963)	0.668704	14.005 (32.804)	0.669435		2844	-.163 (.011)	2.58383e-45	-.08 (.086)	0.352043	.481 (.526)	0.360269
1-palmitoylglycerophosphoethanolamine	TH-BMD	-.085 (.192)	0.659387		rs1077834	15	4094	.176 (.03)	6.54219e-09	2.633 (3.765)	0.484522	14.804 (21.385)	0.488759		2820	-.141 (.01)	1.06408e-41	.019 (.095)	0.845303	-.181 (.677)	0.789227
tetradecanedioate	FN-BMD	-.073 (.202)	0.717573		rs11045942	12	4558	-.207 (.033)	7.00424e-10	-6.663 (3.59)	0.0635737	32.013 (18.131)	0.0774475		2820	-.128 (.01)	3.41906e-36	-.109 (.095)	0.250302	.909 (.741)	0.219843
tetradecanedioate	SP-BMD	.165 (.152)	0.275797		rs11045701	12	3801	-.261 (.034)	3.34227e-14	-12.492 (4.991)	0.0123891	48.834 (20.266)	0.0159692		2844	-.163 (.011)	2.58383e-45	-.049 (.085)	0.565852	.286 (.514)	0.577369
tetradecanedioate	TH-BMD	-.166 (.19)	0.382602		rs11211406	1	4319	-.2 (.029)	8.75173e-12	7.125 (3.582)	0.0468063	-39.207 (18.539)	0.034438		2820	-.141 (.01)	1.06408e-41	-.109 (.095)	0.250302	.83 (.677)	0.220266
2-hydroxypalmitate	FN-BMD	-.015 (.193)	0.938573												2820	-.128 (.01)	3.41906e-36	.026 (.09)	0.769049	-.216 (.704)	0.758919
2-hydroxypalmitate	SP-BMD	.122 (.148)	0.411639												2844	-.163 (.011)	2.58383e-45	-.083 (.081)	0.308073	.548 (.496)	0.269762
2-hydroxypalmitate	TH-BMD	-.074 (.19)	0.694939												2820	-.141 (.01)	1.06408e-41	.026 (.09)	0.769049	-.196 (.64)	0.75908
hexadecanedioate	FN-BMD	-.2 (.202)	0.321502		rs10841789	12	4392	-.196 (.027)	3.87251e-13	-6.814 (2.849)	0.0168619	34.619 (15.481)	0.0253384		2820	-.128 (.01)	3.41906e-36	-.066 (.094)	0.48107	.517 (.735)	0.481353
hexadecanedioate	SP-BMD	-.003 (.153)	0.985642		rs11045701	12	3829	-.263 (.036)	2.97852e-13	-12.492 (4.991)	0.0123891	47.747 (19.882)	0.0163256		2844	-.163 (.011)	2.58383e-45	-.031 (.084)	0.711917	.201 (.514)	0.695553
hexadecanedioate	TH-BMD	-.278 (.192)	0.1467		rs4762813	12	4226	-.216 (.028)	8.27145e-15	5.602 (3.121)	0.072804	-26.141 (14.969)	0.0807527		2820	-.141 (.01)	1.06408e-41	-.066 (.094)	0.48107	.47 (.667)	0.48121
dihomo-linolenate (20:3n3 or n6)	FN-BMD	-.203 (.199)	0.308952		rs174555	11	4664	.147 (.026)	1.82254e-08	4.419 (2.86)	0.122436	30.387 (20.544)	0.139107		2820	-.128 (.01)	3.41906e-36	.044 (.091)	0.630894	-.353 (.717)	0.622702
dihomo-linolenate (20:3n3 or n6)	SP-BMD	-.136 (.147)	0.354963		rs174555	11	4664	.147 (.026)	1.82254e-08	6.533 (3.791)	0.0849841	43.914 (26.883)	0.102358		2844	-.163 (.011)	2.58383e-45	.132 (.083)	0.110552	-.774 (.51)	0.128923
dihomo-linolenate (20:3n3 or n6)	TH-BMD	-.168 (.196)	0.391184		rs174534	11	4346	.133 (.026)	3.91341e-07	5.283 (2.96)	0.0744176	40.124 (24.013)	0.0947361		2820	-.141 (.01)	1.06408e-41	.044 (.091)	0.630894	-.321 (.652)	0.623
threitol	FN-BMD	-.129 (.185)	0.484269												2820	-.128 (.01)	3.41906e-36	-.029 (.089)	0.742136	.215 (.698)	0.757808
threitol	SP-BMD	.101 (.143)	0.479219												2844	-.163 (.011)	2.58383e-45	.001 (.081)	0.986976	-.009 (.495)	0.986124
threitol	TH-BMD	-.13 (.182)	0.474536												2820	-.141 (.01)	1.06408e-41	-.029 (.089)	0.742136	.196 (.634)	0.757716
4-vinylphenol sulfate	FN-BMD	.232 (.206)	0.259424												2820	-.128 (.01)	3.41906e-36	.174 (.093)	0.0607987	-1.349 (.734)	0.0661639
4-vinylphenol sulfate	SP-BMD	.117 (.158)	0.460559												2844	-.163 (.011)	2.58383e-45	.157 (.084)	0.061378	-.963 (.526)	0.0671714
4-vinylphenol sulfate	TH-BMD	.029 (.2)	0.886514												2820	-.141 (.01)	1.06408e-41	.174 (.093)	0.0607987	-1.226 (.665)	0.0652374
4-ethylphenylsulfate	FN-BMD	-.412 (.225)	0.0681073												2820	-.128 (.01)	3.41906e-36	.276 (.103)	0.00760116	-2.062 (.77)	0.00737189
4-ethylphenylsulfate	SP-BMD	-.276 (.174)	0.112991												2844	-.163 (.011)	2.58383e-45	.266 (.089)	0.00278086	-1.522 (.525)	0.00372498
4-ethylphenylsulfate	TH-BMD	-.359 (.22)	0.102956												2820	-.141 (.01)	1.06408e-41	.276 (.103)	0.00760116	-1.853 (.692)	0.00741742
p-cresol sulfate	FN-BMD	-.23 (.195)	0.239592												2820	-.128 (.01)	3.41906e-36	-.058 (.09)	0.517247	.44 (.706)	0.533149
p-cresol sulfate	SP-BMD	-.152 (.155)	0.326622												2844	-.163 (.011)	2.58383e-45	-.068 (.084)	0.419277	.418 (.512)	0.414225
p-cresol sulfate	TH-BMD	-.269 (.193)	0.162409												2820	-.141 (.01)	1.06408e-41	-.058 (.09)	0.517247	.4 (.641)	0.533114
octadecanedioate	FN-BMD	-.051 (.194)	0.794384		rs11045942	12	4589	-.209 (.033)	3.22364e-10	-6.663 (3.59)	0.0635737	31.278 (17.531)	0.0744018		2820	-.128 (.01)	3.41906e-36	-.073 (.098)	0.456438	.558 (.767)	0.467138
octadecanedioate	SP-BMD	-.024 (.15)	0.875102		rs11045821	12	4585	-.231 (.031)	1.21104e-13	-8.442 (4.527)	0.0623126	36.409 (19.899)	0.067302		2844	-.163 (.011)	2.58383e-45	-.027 (.085)	0.748513	.184 (.519)	0.722587
octadecanedioate	TH-BMD	-.332 (.189)	0.0786045		rs11045942	12	4589	-.209 (.033)	3.22364e-10	-5.947 (3.815)	0.119163	27.914 (18.418)	0.129617		2820	-.141 (.01)	1.06408e-41	-.073 (.098)	0.456438	.507 (.697)	0.467317
7-alpha-hydroxy-3-oxo-4-cholestenoate (7-Hoca)	FN-BMD	-.254 (.192)	0.187109												2820	-.128 (.01)	3.41906e-36	.041 (.093)	0.656451	-.346 (.726)	0.633385
7-alpha-hydroxy-3-oxo-4-cholestenoate (7-Hoca)	SP-BMD	-.006 (.152)	0.969993												2844	-.163 (.011)	2.58383e-45	.105 (.08)	0.190408	-.632 (.494)	0.201006
7-alpha-hydroxy-3-oxo-4-cholestenoate (7-Hoca)	TH-BMD	-.276 (.186)	0.137359												2820	-.141 (.01)	1.06408e-41	.041 (.093)	0.656451	-.315 (.66)	0.633583
dimethylarginine (SDMA + ADMA)	FN-BMD	-.213 (.188)	0.257116												2820	-.128 (.01)	3.41906e-36	0 (.087)	0.996941	.005 (.681)	0.994038
dimethylarginine (SDMA + ADMA)	SP-BMD	.016 (.148)	0.916327												2844	-.163 (.011)	2.58383e-45	.01 (.078)	0.895688	-.049 (.476)	0.917296
dimethylarginine (SDMA + ADMA)	TH-BMD	-.18 (.186)	0.33382												2820	-.141 (.01)	1.06408e-41	0 (.087)	0.996941	.005 (.619)	0.994038
taurolithocholate 3-sulfate	FN-BMD	.266 (.198)	0.179524												2820	-.128 (.01)	3.41906e-36	.051 (.095)	0.590585	-.433 (.751)	0.564183
taurolithocholate 3-sulfate	SP-BMD	.107 (.152)	0.48359												2844	-.163 (.011)	2.58383e-45	.005 (.083)	0.955066	.012 (.51)	0.980572
taurolithocholate 3-sulfate	TH-BMD	.119 (.186)	0.524084												2820	-.141 (.01)	1.06408e-41	.051 (.095)	0.590585	-.394 (.682)	0.564041
succinylcarnitine	FN-BMD	-.487 (.189)	0.0100331		rs2652813	15	4624	.23 (.027)	1.24192e-17	8.197 (3.055)	0.00733736	35.924 (14.304)	0.0120206		2820	-.128 (.01)	3.41906e-36	.059 (.091)	0.519297	-.478 (.714)	0.503327
succinylcarnitine	SP-BMD	-.185 (.144)	0.199007		rs2588860	15	4014	.225 (.024)	5.53907e-20	-8.571 (3.798)	0.0241433	-37.929 (17.281)	0.0281799		2844	-.163 (.011)	2.58383e-45	.105 (.084)	0.209716	-.657 (.514)	0.201296
succinylcarnitine	TH-BMD	-.456 (.183)	0.0127933		rs11637947	15	4660	.221 (.027)	1.89296e-16	7.386 (3.18)	0.020293	33.801 (15.406)	0.0282311		2820	-.141 (.01)	1.06408e-41	.059 (.091)	0.519297	-.434 (.649)	0.503207
tryptophan betaine	FN-BMD	.392 (.243)	0.107349		rs157572	5	3243	-.165 (.033)	5.02745e-07	3.3 (2.972)	0.267021	-23.494 (21.81)	0.281398		2820	-.128 (.01)	3.41906e-36	.141 (.111)	0.2053	-1.052 (.851)	0.216623
tryptophan betaine	SP-BMD	.287 (.181)	0.111951		rs739719	5	3523	-.237 (.051)	3.33445e-06	-11.653 (6.241)	0.0620088	46.951 (30.838)	0.12788		2844	-.163 (.011)	2.58383e-45	.05 (.097)	0.607194	-.325 (.596)	0.58591
tryptophan betaine	TH-BMD	.436 (.231)	0.0595504		rs7737937	5	3469	-.252 (.039)	1.87632e-10	-4.399 (3.749)	0.240758	22.782 (17.367)	0.189571		2820	-.141 (.01)	1.06408e-41	.141 (.111)	0.2053	-.965 (.783)	0.217979
cyclo(leu-pro)	FN-BMD	.372 (.244)	0.127776												2820	-.128 (.01)	3.41906e-36	-.004 (.12)	0.972304	.048 (.879)	0.956188
cyclo(leu-pro)	SP-BMD	.104 (.192)	0.588596												2844	-.163 (.011)	2.58383e-45	-.02 (.113)	0.856721	.125 (.725)	0.863271
cyclo(leu-pro)	TH-BMD	.308 (.227)	0.175202												2820	-.141 (.01)	1.06408e-41	-.004 (.12)	0.972304	.046 (.83)	0.956183
5alpha-androstan-3beta,17beta-diol disulfate	FN-BMD	5.92 (2.2)	0.0071		rs4646450	7	3363	-.211 (.04)	9.9e-08	-10.23 (3.5)	0.0035	62.8 (22.8)	0.0059		2820	-.128 (.01)	3.41906e-36	-.059 (.106)	0.575554	.496 (.787)	0.5288
5alpha-androstan-3beta,17beta-diol disulfate	SP-BMD	12.96 (2.73)	2.2e-06		rs4646450	7	3363	-.211 (.04)	9.9e-08	-11.4 (4.58)	0.0129	64.2 (28.7)	0.0256		2844	-.163 (.011)	2.58383e-45	-.121 (.095)	0.203607	.777 (.579)	0.179222
5alpha-androstan-3beta,17beta-diol disulfate	TH-BMD	9.7 (2.24)	1.5e-05		rs4646450	7	3363	-.211 (.04)	9.9e-08	-10.25 (3.63)	0.0048	56.6 (23.8)	0.0172		2820	-.141 (.01)	1.06408e-41	-.059 (.106)	0.575554	.46 (.729)	0.528361
5alpha-pregnan-3beta,20alpha-diol disulfate	FN-BMD	.351 (.241)	0.145967												2820	-.128 (.01)	3.41906e-36	.194 (.111)	0.082632	-1.397 (.842)	0.0970534
5alpha-pregnan-3beta,20alpha-diol disulfate	SP-BMD	.491 (.183)	0.00755537												2844	-.163 (.011)	2.58383e-45	.085 (.1)	0.396943	-.52 (.607)	0.392001
5alpha-pregnan-3beta,20alpha-diol disulfate	TH-BMD	.516 (.234)	0.0276583												2820	-.141 (.01)	1.06408e-41	.194 (.111)	0.082632	-1.322 (.796)	0.0969983
4-androsten-3beta,17beta-diol disulfate 1	FN-BMD	9.2 (2.21)	3.2e-05		rs16981893	19	3242	.157 (.032)	7.2e-07	5.72 (3.34)	0.087	59.7 (28)	0.0329		2820	-.128 (.01)	3.41906e-36	.007 (.099)	0.94033	-.001 (.755)	0.998537
4-androsten-3beta,17beta-diol disulfate 1	SP-BMD	16.46 (2.83)	7e-09		rs16981893	19	3242	.157 (.032)	7.2e-07	15.66 (4.34)	0.0003	110.4 (37)	0.0032		2844	-.163 (.011)	2.58383e-45	-.034 (.091)	0.707507	.244 (.551)	0.658535
4-androsten-3beta,17beta-diol disulfate 1	TH-BMD	14.47 (2.29)	3.2e-10		rs16981893	19	3242	.157 (.032)	7.2e-07	8.33 (3.5)	0.0176	71.6 (31)	0.0207		2820	-.141 (.01)	1.06408e-41	.007 (.099)	0.94033	-.001 (.693)	0.998537
4-androsten-3beta,17beta-diol disulfate 2	FN-BMD	.573 (.214)	0.00751665		rs12371604	12	3643	.125 (.032)	8.97784e-05	3.442 (3.184)	0.279779	30.442 (30.336)	0.315616		2820	-.128 (.01)	3.41906e-36	.064 (.102)	0.528354	-.468 (.778)	0.547985
4-androsten-3beta,17beta-diol disulfate 2	SP-BMD	.377 (.165)	0.0224776		rs1165151	6	3491	.124 (.026)	1.43317e-06	-3.692 (3.453)	0.285045	-69.667 (34.954)	0.0462467		2844	-.163 (.011)	2.58383e-45	-.025 (.093)	0.790942	.155 (.568)	0.78463
4-androsten-3beta,17beta-diol disulfate 2	TH-BMD	.793 (.206)	0.000125038		rs4149056	12	3655	.165 (.037)	1.07184e-05	-1.288 (3.727)	0.729641	-10.88 (26.913)	0.686019		2820	-.141 (.01)	1.06408e-41	.064 (.102)	0.528354	-.429 (.714)	0.548202
2-hydroxyglutarate	FN-BMD	-.164 (.225)	0.465407												2820	-.128 (.01)	3.41906e-36	-.142 (.109)	0.193057	1.141 (.835)	0.172039
2-hydroxyglutarate	SP-BMD	.054 (.175)	0.760367												2844	-.163 (.011)	2.58383e-45	.061 (.106)	0.568457	-.347 (.676)	0.60747
2-hydroxyglutarate	TH-BMD	-.189 (.213)	0.376036												2820	-.141 (.01)	1.06408e-41	-.142 (.109)	0.193057	1.052 (.77)	0.171872
palmitoyl sphingomyelin	FN-BMD	-.235 (.211)	0.264443												2820	-.128 (.01)	3.41906e-36	-.031 (.1)	0.75792	.324 (.757)	0.668412
palmitoyl sphingomyelin	SP-BMD	-.421 (.17)	0.0132233												2844	-.163 (.011)	2.58383e-45	-.047 (.093)	0.612759	.33 (.57)	0.56277
palmitoyl sphingomyelin	TH-BMD	-.36 (.211)	0.0878466												2820	-.141 (.01)	1.06408e-41	-.031 (.1)	0.75792	.297 (.694)	0.668636
cis-4-decenoyl carnitine	FN-BMD	-.49 (.228)	0.0316876		rs879268	1	3065	.172 (.031)	5.35012e-08	4.118 (3.082)	0.181601	35.93 (21.912)	0.101064		2820	-.128 (.01)	3.41906e-36	-.057 (.103)	0.584354	.453 (.791)	0.566919
cis-4-decenoyl carnitine	SP-BMD	-.104 (.174)	0.550068		rs7516477	1	3616	.237 (.028)	5.53368e-17	4.227 (3.544)	0.233071	20.123 (17.033)	0.237433		2844	-.163 (.011)	2.58383e-45	.093 (.095)	0.330622	-.55 (.586)	0.348163
cis-4-decenoyl carnitine	TH-BMD	-.334 (.222)	0.132552		rs879268	1	3065	.172 (.031)	5.35012e-08	2.984 (3.145)	0.342836	31.194 (22.123)	0.158529		2820	-.141 (.01)	1.06408e-41	-.057 (.103)	0.584354	.415 (.724)	0.566518
methyl palmitate (15 or 2)	FN-BMD	-.008 (.233)	0.971609												2820	-.128 (.01)	3.41906e-36	.018 (.112)	0.876174	-.112 (.856)	0.896124
methyl palmitate (15 or 2)	SP-BMD	-.087 (.185)	0.637535												2844	-.163 (.011)	2.58383e-45	-.053 (.101)	0.596546	.361 (.621)	0.561572
methyl palmitate (15 or 2)	TH-BMD	-.097 (.225)	0.665341												2820	-.141 (.01)	1.06408e-41	.018 (.112)	0.876174	-.104 (.793)	0.896106
1-palmitoylplasmenylethanolamine	FN-BMD	-.084 (.216)	0.696038												2820	-.128 (.01)	3.41906e-36	.222 (.111)	0.0456877	-1.594 (.852)	0.0612766
1-palmitoylplasmenylethanolamine	SP-BMD	-.213 (.171)	0.212891												2844	-.163 (.011)	2.58383e-45	.087 (.097)	0.365811	-.536 (.59)	0.363222
1-palmitoylplasmenylethanolamine	TH-BMD	-.101 (.21)	0.63048												2820	-.141 (.01)	1.06408e-41	.222 (.111)	0.0456877	-1.462 (.779)	0.0606811
glycoursodeoxycholate	FN-BMD	.009 (.235)	0.970165												2820	-.128 (.01)	3.41906e-36	.008 (.11)	0.939358	-.17 (.838)	0.839087
glycoursodeoxycholate	SP-BMD	.233 (.187)	0.213725												2844	-.163 (.011)	2.58383e-45	-.002 (.1)	0.987599	.007 (.624)	0.990381
glycoursodeoxycholate	TH-BMD	-.303 (.23)	0.187603												2820	-.141 (.01)	1.06408e-41	.008 (.11)	0.939358	-.155 (.764)	0.839024
creatinine	FN-BMD	-.016 (.193)	0.935844												2820	-.128 (.01)	3.41906e-36	-.156 (.096)	0.103256	1.146 (.744)	0.123569
creatinine	SP-BMD	.505 (.149)	0.000679631												2844	-.163 (.011)	2.58383e-45	-.031 (.086)	0.717713	.177 (.527)	0.736566
creatinine	TH-BMD	.326 (.187)	0.0811269												2820	-.141 (.01)	1.06408e-41	-.156 (.096)	0.103256	1.041 (.673)	0.122056
lactate	FN-BMD	-.112 (.198)	0.572206												2820	-.128 (.01)	3.41906e-36	.081 (.101)	0.42075	-.654 (.789)	0.407568
lactate	SP-BMD	.16 (.149)	0.283436												2844	-.163 (.011)	2.58383e-45	-.009 (.09)	0.921511	.07 (.55)	0.898484
lactate	TH-BMD	.082 (.191)	0.667334												2820	-.141 (.01)	1.06408e-41	.081 (.101)	0.42075	-.594 (.718)	0.408403
glutamine	FN-BMD	.006 (.195)	0.976927		rs2657896	12	4422	-.268 (.033)	8.16912e-16	-5.11 (3.771)	0.175556	18.954 (14.06)	0.177626		2820	-.128 (.01)	3.41906e-36	-.071 (.093)	0.444577	.588 (.734)	0.422632
glutamine	SP-BMD	.005 (.152)	0.973139		rs2657879	12	3563	-.259 (.039)	3.34996e-11	-4.327 (5.884)	0.462242	16.545 (22.661)	0.46533		2844	-.163 (.011)	2.58383e-45	-.057 (.085)	0.504212	.342 (.52)	0.510504
glutamine	TH-BMD	-.092 (.185)	0.617307		rs2657896	12	4422	-.268 (.033)	8.16912e-16	-5.223 (4.066)	0.199118	19.373 (15.234)	0.203499		2820	-.141 (.01)	1.06408e-41	-.071 (.093)	0.444577	.535 (.667)	0.423224
tryptophan	FN-BMD	.632 (.198)	0.00140615												2820	-.128 (.01)	3.41906e-36	-.106 (.098)	0.277206	.769 (.763)	0.31321
tryptophan	SP-BMD	.201 (.157)	0.201586												2844	-.163 (.011)	2.58383e-45	-.13 (.087)	0.134119	.812 (.532)	0.126475
tryptophan	TH-BMD	.651 (.19)	0.000627939												2820	-.141 (.01)	1.06408e-41	-.106 (.098)	0.277206	.699 (.693)	0.313207
3-hydroxybutyrate (BHBA)	FN-BMD	-.23 (.204)	0.259183												2820	-.128 (.01)	3.41906e-36	-.09 (.092)	0.329316	.748 (.727)	0.303767
3-hydroxybutyrate (BHBA)	SP-BMD	-.161 (.154)	0.295539												2844	-.163 (.011)	2.58383e-45	-.011 (.084)	0.899145	.091 (.513)	0.858506
3-hydroxybutyrate (BHBA)	TH-BMD	-.195 (.193)	0.312131												2820	-.141 (.01)	1.06408e-41	-.09 (.092)	0.329316	.679 (.658)	0.301697
caffeine	FN-BMD	.662 (.198)	0.000816202												2820	-.128 (.01)	3.41906e-36	-.082 (.093)	0.377271	.625 (.728)	0.390425
caffeine	SP-BMD	.482 (.152)	0.0015263												2844	-.163 (.011)	2.58383e-45	-.067 (.087)	0.441101	.389 (.528)	0.46128
caffeine	TH-BMD	.623 (.192)	0.00118436												2820	-.141 (.01)	1.06408e-41	-.082 (.093)	0.377271	.568 (.662)	0.39051
arabinose	FN-BMD	.142 (.184)	0.438494												2820	-.128 (.01)	3.41906e-36	.046 (.083)	0.580082	-.316 (.65)	0.627393
arabinose	SP-BMD	-.137 (.149)	0.357489												2844	-.163 (.011)	2.58383e-45	.157 (.077)	0.0408431	-.977 (.476)	0.0400853
arabinose	TH-BMD	-.102 (.178)	0.56567												2820	-.141 (.01)	1.06408e-41	.046 (.083)	0.580082	-.287 (.59)	0.627056
fructose	FN-BMD	-.148 (.203)	0.465806												2820	-.128 (.01)	3.41906e-36	-.005 (.094)	0.958157	.014 (.738)	0.984507
fructose	SP-BMD	-.016 (.159)	0.917965												2844	-.163 (.011)	2.58383e-45	-.071 (.082)	0.387938	.443 (.501)	0.376468
fructose	TH-BMD	-.221 (.192)	0.24922												2820	-.141 (.01)	1.06408e-41	-.005 (.094)	0.958157	.013 (.67)	0.984508
mannose	FN-BMD	.261 (.179)	0.144812		rs1260326	2	4677	-.305 (.021)	0	-5.586 (2.638)	0.0343364	18.134 (8.639)	0.0357969		2820	-.128 (.01)	3.41906e-36	-.014 (.09)	0.879074	.146 (.701)	0.835263
mannose	SP-BMD	0 (.143)	0.998306		rs1395	2	4678	.115 (.024)	2.07473e-06	10.784 (3.92)	0.0059889	93.427 (38.507)	0.0152572		2844	-.163 (.011)	2.58383e-45	.003 (.08)	0.975121	-.001 (.492)	0.999074
mannose	TH-BMD	.094 (.175)	0.591506		rs780093	2	4652	-.298 (.021)	0	-9.136 (2.702)	0.000731647	30.393 (9.253)	0.00102106		2820	-.141 (.01)	1.06408e-41	-.014 (.09)	0.879074	.132 (.637)	0.835325
histidine	FN-BMD	.122 (.193)	0.529312		rs7671266	4	4440	.186 (.03)	6.65022e-10	4.516 (3.275)	0.167989	23.841 (17.514)	0.17343		2820	-.128 (.01)	3.41906e-36	.086 (.094)	0.357851	-.691 (.738)	0.349468
histidine	SP-BMD	.221 (.151)	0.142787		rs4698050	4	4678	.16 (.03)	1.11372e-07	-2.764 (4.3)	0.520471	-17.135 (27.077)	0.526847		2844	-.163 (.011)	2.58383e-45	.03 (.086)	0.72566	-.208 (.524)	0.691277
histidine	TH-BMD	.07 (.188)	0.710693		rs714436	4	4678	.162 (.03)	8.1291e-08	-4.064 (3.375)	0.228631	-24.532 (21.118)	0.245368		2820	-.141 (.01)	1.06408e-41	.086 (.094)	0.357851	-.628 (.671)	0.349832
pyruvate	FN-BMD	.184 (.202)	0.362017												2820	-.128 (.01)	3.41906e-36	-.086 (.097)	0.37447	.652 (.762)	0.392548
pyruvate	SP-BMD	.113 (.157)	0.47375												2844	-.163 (.011)	2.58383e-45	-.05 (.085)	0.559684	.31 (.522)	0.552858
pyruvate	TH-BMD	.256 (.2)	0.201624												2820	-.141 (.01)	1.06408e-41	-.086 (.097)	0.37447	.592 (.692)	0.392481
leucine	FN-BMD	.391 (.195)	0.0447047												2820	-.128 (.01)	3.41906e-36	-.092 (.094)	0.326059	.663 (.731)	0.363979
leucine	SP-BMD	.131 (.148)	0.374348												2844	-.163 (.011)	2.58383e-45	-.034 (.084)	0.689463	.187 (.515)	0.717153
leucine	TH-BMD	.397 (.185)	0.0313523												2820	-.141 (.01)	1.06408e-41	-.092 (.094)	0.326059	.603 (.664)	0.363929
uridine	FN-BMD	.215 (.202)	0.286211												2820	-.128 (.01)	3.41906e-36	-.033 (.097)	0.733638	.222 (.754)	0.768378
uridine	SP-BMD	.212 (.154)	0.169299												2844	-.163 (.011)	2.58383e-45	-.014 (.084)	0.870051	.071 (.513)	0.889167
uridine	TH-BMD	.623 (.198)	0.00164751												2820	-.141 (.01)	1.06408e-41	-.033 (.097)	0.733638	.202 (.684)	0.768014
cholesterol	FN-BMD	-.112 (.193)	0.562638												2820	-.128 (.01)	3.41906e-36	.009 (.09)	0.919491	-.059 (.706)	0.933214
cholesterol	SP-BMD	-.335 (.149)	0.0246927												2844	-.163 (.011)	2.58383e-45	.07 (.082)	0.393638	-.387 (.503)	0.442188
cholesterol	TH-BMD	-.394 (.188)	0.0360225												2820	-.141 (.01)	1.06408e-41	.009 (.09)	0.919491	-.054 (.641)	0.933192
phenylalanine	FN-BMD	.082 (.198)	0.678262												2820	-.128 (.01)	3.41906e-36	.087 (.093)	0.348114	-.759 (.733)	0.300612
phenylalanine	SP-BMD	.016 (.158)	0.918144												2844	-.163 (.011)	2.58383e-45	.132 (.083)	0.113508	-.818 (.513)	0.110911
phenylalanine	TH-BMD	.135 (.189)	0.474124												2820	-.141 (.01)	1.06408e-41	.087 (.093)	0.348114	-.689 (.666)	0.300898
